# Supplementary material for: An opiine Braconidae (Hymenoptera) reared from Richardiidae (Diptera) and recognition of a new species group of Opius s. l
Source: Zookeys. 2013 Apr 12;(289):65–101. doi: 10.3897/zookeys.289.4900 (PMC3677391; doi:10.3897/zookeys.289.4900)
Supplement: XML Treatment for Opius rojam [file zookeys.289.4900-treatment1.xml]

<!DOCTYPE tp:taxon-treatment
  PUBLIC "-//TaxonX//DTD Taxonomic Treatment Publishing DTD v0 20100105//EN" "tax-treatment-NSO.dtd">
<tp:taxon-treatment xmlns:tp="http://www.plazi.org/taxpub"><tp:treatment-meta><mixed-citation publication-type="journal"><person-group><name><surname>Wharton</surname><given-names>Robert</given-names></name><name><surname>Daniels</surname><given-names>Sophia</given-names></name><name><surname>Shirley</surname><given-names>Xanthe</given-names></name><name><surname>Restuccia</surname><given-names>Danielle</given-names></name></person-group><article-title>An opiine Braconidae (Hymenoptera) reared from Richardiidae (Diptera) and recognition of a new species group of 
                    <italic>Opius</italic> s. l.</article-title><source>Zookeys</source><day>12</day><month>4</month><year>2013</year><volume>2013</volume><issue>289</issue><fpage>65</fpage><lpage>101</lpage><pub-id pub-id-type="doi">10.3897/zookeys.289.4900</pub-id></mixed-citation></tp:treatment-meta><tp:nomenclature><tp:taxon-name>
                            <tp:taxon-name-part taxon-name-part-type="genus">Opius</tp:taxon-name-part>
                            <tp:taxon-name-part taxon-name-part-type="species">rojam</tp:taxon-name-part>
                        <object-id xmlns:xlink="http://www.w3.org/1999/xlink" xlink:type="simple">urn:lsid:zoobank.org:act:EBE195C9-36B8-43DF-9E44-E15804E0F1B5</object-id>
								<object-id xmlns:xlink="http://www.w3.org/1999/xlink" xlink:type="simple">http://species-id.net/wiki/Opius_rojam</object-id>
								</tp:taxon-name><tp:taxon-authority>Daniels &amp; Wharton</tp:taxon-authority><tp:taxon-status xmlns:xlink="http://www.w3.org/1999/xlink" xlink:type="simple">sp. n.</tp:taxon-status><xref ref-type="fig" rid="F1">Figs 4</xref><xref ref-type="fig" rid="F2">, 6</xref><xref ref-type="fig" rid="F3">- 9</xref><xref ref-type="fig" rid="F4">, 13</xref><xref ref-type="fig" rid="F8">, 29</xref><xref ref-type="fig" rid="F10">, 37, 39–40</xref><xref ref-type="fig" rid="F11">, 43</xref></tp:nomenclature><tp:treatment-sec sec-type="Type locality"><title>Type locality.</title><p>Trinidad, St. George Co., Curepe</p></tp:treatment-sec><tp:treatment-sec sec-type="Type material"><title>Type material.</title><p>Holotype. Female (USNM), first label, first line: Trinidad: St. George second line: Co., Curepe third line: III 1982 fourth line: F.D. Bennett second <!--PageBreak-->label, first line: ex puparium second line: Sepsisoma third line: erythroceph- fourth line: alum third label: 82–92</p></tp:treatment-sec><tp:treatment-sec sec-type="Paratypes"><title>Paratypes.</title><p>One male, same data as holotype except third label = 82–90 (TAMU). Two females, Costa Rica, Puntarenas Province, Golfito, 25.vi.1976, M. Wasbauer, Malaise trap 8am-5pm (TAMU).</p></tp:treatment-sec><tp:treatment-sec sec-type="Description"><title>Description.</title><p><italic>Female</italic>. Eye in dorsal view 2.1–2.2 × longer than temple, temples not receding; eye in lateral view 2.3–2.5 × longer than temple. Face coarsely shagreened throughout; weakly elevated midridge extending from clypeus to antennal bases bifurcated dorsally by shallow impression extending ventrally from frons; median impression more elongate in Trinidad than in Costa Rica specimens. Clypeus coarsely shagreened; ventral margin concave, strongly impressed, in profile very weakly bulging dorsad impressed ventral margin, otherwise flat; 1.7–1.8 × wider (between anterior tentorial pits) than midheight. Anterior tentorial pit large, diameter 0.3–0.4 × maximum height of clypeus. Malar space 0.7–0.8 × longer than basal width of mandible; malar sulcus deep, marking sharp contrast between shagreened face and smooth, polished gena. Occipital carina broadly absent dorsally, well-developed laterally, widely separately from hypostomal carina ventrally. Mandible broadly triangular, without basal tooth or lobe; dorsal margin reflected ventrally, broadly exposing labrum; with two apical teeth, ventral tooth slightly smaller than and positioned posterior to dorsal tooth. Maxillary palp about as long as height of head. Antenna approximately 1.8 × longer than body, with 55 flagellomeres; first flagellomere 1.1–1.2 × longer than second, 1.25–1.35 × longer than third; first, second, and third flagellomeres 3.1–3.5, 2.6–2.8, and 2.2–2.5 × longer than wide, respectively; setae on basal flagellomeres thin, pale.</p><p>Mesosoma 1.5 × longer than high; 2.3 × longer than wide; 1.5–1.6 × higher than wide. Pronope deep, very large, posterior margin flattened, obliterating posterior transverse sulcus and broadly overlapping base of mesoscutum; pronotum laterally with shallow vertical groove lacking carinate anterior margin. Mesoscutum anteriorly on nearly same plane as pronotum, without distinct anterior declivity; with white, weakly decumbent setae around margins and extending in 1–2 rows along traces of notauli to posterior margin, becoming less densely clustered posteriorly; midpit absent. Notaulus deeply impressed as a short, curved line, not extending to anterior margin of mesoscutum, extending posterior-medially nearly to level of anterior margin of tegula; extending laterally towards tegula as groove bordered by very well-developed supramarginal carina. Scuto-scutellar sulcus rectangular, crenulate. Scutellum bare medially, setose laterally. Propodeum coarsely, carinately rugose, with short median trough anteriorly, areola indistinct, largely obscured by sculpture posteriorly; pleural sulcus irregular, mostly obscured by sculpture; propodeal spiracle equidistant from anterior and posterior margins. Mesopleuron smooth, polished, bare except posterior-ventrally; precoxal sulcus not evident in holotype, present in paratypes as short, faintly impressed, unsculptured groove. Metapleuron finely rugulose on ventral 0.5–0.6, evenly covered with long, white setae.</p><p>Wings. Fore wing stigma wedge-shaped, discrete distally, approximately 3.6 × longer than wide; r1 shorter than stigma width, arising from basal 0.55 of stigma; 1RS (excluding parastigma) short, 0.15–0.2 × length of 1M; m-cu interstitial; second <!--PageBreak-->submarginal cell converging distally, 3RSa 1.15–1.3 × longer than 2RS; 1cu-a usually interstitial with 1M, weakly postfurcal in one female paratype. Hind wing m-cu completely absent; RS and M equally well-developed as pigmented lines.</p><p>Metasoma with T1 1.2–1.3 × longer than apical width, apex 1.7–1.9 × wider than base, length 2.9–3.4 × height at spiracle; sharply declivitous anteriorly, with deep, discrete basal depression; surface coarsely rugose; dorsal carinae distinctly elevated, nearly parallel-sided throughout, very weakly diverging posteriorly, not sinuate, transversely carinate between dorsal carinae; laterope large, deep. T2+3 uniformly shagreened, T4 more weakly and irregularly so. Ovipositor short; ovipositor sheath about 0.2–0.3 × length of mesosoma.</p><p>Color. Head, body, tegula, fore and mid legs, hind coxa, trochanter, trochantellus, femur, and basal 0.6–0.7 of tibia orange; remainder of hind leg, pretarsi of all legs, antenna, and ovipositor sheath dark brown to black; wings infumate to darkly infumate.</p><p><!--PageBreak--><italic>Male</italic>. Largely as in female with variation as follows: antenna 2.05 × longer than body, with 56 flagellomeres; mesosoma 2.4 × longer than wide; fore wing m-cu postfurcal; T1 with apex 2.0 × wider than base; metasomal tergum and genitalia black.</p><p>Body length 3.9–4.0 mm, fore wing length 4.0 mm, mesosoma length 1.45–1.55 mm.</p><fig id="F1" position="float" orientation="portrait"><label>Figures 1–4.</label><caption><p><italic><tp:taxon-name>Opius</tp:taxon-name></italic> spp., face. <bold>1</bold> <italic><tp:taxon-name>Opius matthaei</tp:taxon-name></italic> Fischer, holotype, showing granular sculpture <bold>2</bold> <italic><tp:taxon-name>Opius raphaeli</tp:taxon-name></italic> Fischer, holotype <bold>3</bold> <italic><tp:taxon-name>Opius melchioricus</tp:taxon-name></italic> Fischer <bold>4</bold> <italic><tp:taxon-name>Opius rojam</tp:taxon-name></italic> Daniels &amp; Wharton sp. n., holotype.</p></caption><graphic xmlns:xlink="http://www.w3.org/1999/xlink" xlink:href="ZooKeys-289-065-g001.jpg" position="float" orientation="portrait" xlink:type="simple"/></fig><fig id="F2" position="float" orientation="portrait"><label>Figures 5–8.</label><caption><p><italic><tp:taxon-name>Opius</tp:taxon-name></italic> spp. <bold>5</bold> <italic><tp:taxon-name>Opius melchioricus</tp:taxon-name></italic> Fischer, mesosoma, dorsal view<bold>6</bold> <italic><tp:taxon-name>Opius rojam</tp:taxon-name></italic> Daniels &amp; Wharton sp. n., holotype, mesopleuron <bold>7</bold> <italic><tp:taxon-name>Opius rojam</tp:taxon-name></italic> holotype, propodeum posterior-lateral view <bold>8</bold> <italic><tp:taxon-name>Opius rojam</tp:taxon-name></italic> head and pronotum, dorsal view, showing enlarged pronope.</p></caption><graphic xmlns:xlink="http://www.w3.org/1999/xlink" xlink:href="ZooKeys-289-065-g002.jpg" position="float" orientation="portrait" xlink:type="simple"/></fig><fig id="F3" position="float" orientation="portrait"><label>Figures 9–12.</label><caption><p><italic><tp:taxon-name>Opius</tp:taxon-name></italic> spp. holotypes, petiole (T1). <bold>9</bold> <italic><tp:taxon-name>Opius rojam</tp:taxon-name></italic> Daniels &amp; Wharton sp. n., lateral view <bold>10</bold> <italic><tp:taxon-name>Opius bicarinifer</tp:taxon-name></italic> Fischer, lateral view <bold>11</bold> <italic><tp:taxon-name>Opius raphaeli</tp:taxon-name></italic> Fischer, dorsal view <bold>12</bold> <italic><tp:taxon-name>Opius curiosicornis</tp:taxon-name></italic> Fischer, dorsal view.</p></caption><graphic xmlns:xlink="http://www.w3.org/1999/xlink" xlink:href="ZooKeys-289-065-g003.jpg" position="float" orientation="portrait" xlink:type="simple"/></fig><fig id="F4" position="float" orientation="portrait"><label>Figures 13–16.</label><caption><p><italic><tp:taxon-name>Opius</tp:taxon-name></italic> spp. holotypes, habitus. <bold>13</bold> <italic><tp:taxon-name>Opius rojam</tp:taxon-name></italic> Daniels &amp; Wharton sp. n. <bold>14</bold> <italic><tp:taxon-name>Opius antennatus</tp:taxon-name></italic> Fischer <bold>15</bold> <italic><tp:taxon-name>Opius curiosicornis</tp:taxon-name></italic> Fischer <bold>16</bold> <italic><tp:taxon-name>Opius gabrieli</tp:taxon-name></italic> Fischer.</p></caption><graphic xmlns:xlink="http://www.w3.org/1999/xlink" xlink:href="ZooKeys-289-065-g004.jpg" position="float" orientation="portrait" xlink:type="simple"/></fig></tp:treatment-sec><tp:treatment-sec sec-type="Diagnosis"><title>Diagnosis.</title><p>Face shagreened throughout. Temples in dorsal view not receding. Antenna with 55–56 flagellomeres; setae on basal flagellomeres thin, pale. Mesoscutum anteriorly on nearly same plane as pronotum, without distinct anterior declivity. Propodeum coarsely, carinately rugose, with short median trough anteriorly, areola largely obscured by sculpture posteriorly. Fore wing 3RSa 1.15–1.3 × longer than 2RS. T1 sharply declivitous anteriorly; surface coarsely rugose. T2+T3 distinctly shagreened. Ovipositor short; ovipositor sheath about 0.2–0.3 × length of mesosoma. Head, body, hind coxa and femur orange; antenna without pale subapical ring; wing infumate.</p><p>This species is nearly identical to <italic><tp:taxon-name>Opius ingenticornis</tp:taxon-name></italic>, from which it differs primarily in sculpture. Most notably, T1 is extensively shagreened in <italic><tp:taxon-name>Opius ingenticornis</tp:taxon-name></italic> and lacks coarsely rugose sculpture (<xref ref-type="fig" rid="F10">Fig. 38</xref>). In <italic><tp:taxon-name>Opius rojam</tp:taxon-name></italic>, T1 lacks evident shagreening and is coarsely sculptured throughout (<xref ref-type="fig" rid="F3">Figs 9</xref>, <xref ref-type="fig" rid="F10">37</xref>), including distinct transverse carinae be<!--PageBreak-->tween the dorsal carinae. <italic><tp:taxon-name>Opius rojam</tp:taxon-name></italic> is also a slightly larger species, with somewhat darker wings. For further discussion of related species, see remarks under <italic><tp:taxon-name>Opius gabrieli</tp:taxon-name></italic> below as well as the remarks under <italic><tp:taxon-name>Opius ingenticornis</tp:taxon-name></italic> and <italic><tp:taxon-name>Opius filiflagellatus</tp:taxon-name></italic>.</p></tp:treatment-sec><tp:treatment-sec sec-type="Biology"><title>Biology.</title><p>The two specimens from Trinidad (holotype and male paratype) were reared from <italic><tp:taxon-name>Sepsisoma erythrocephala</tp:taxon-name></italic> (<tp:taxon-name>Diptera</tp:taxon-name>: <tp:taxon-name>Richardiidae</tp:taxon-name>), and associated puparia are pinned with the specimens. Additional details are given above under the Biology heading at the beginning of the results section.</p></tp:treatment-sec><tp:treatment-sec sec-type="Etymology"><title>Etymology.</title><p>This species is dedicated to Major, a dear friend, but for nomenclatural purposes the species name should be treated as an arbitrary combination of letters.</p></tp:treatment-sec><tp:treatment-sec sec-type="Remarks"><title>Remarks.</title><p>The holotype shows evidence of developmental irregularities along the midline of T2+3 (<xref ref-type="fig" rid="F10">Fig. 40</xref>). The antennae are broken in paratypes from Costa Rica, but these specimens otherwise match the reared material from Trinidad. The male and female from Trinidad have approximately the same number of flagellomeres. The flagellomeres are more numerous than in the females of <italic><tp:taxon-name>Opius ingenticornis</tp:taxon-name></italic> but fewer than in the male paratypes of this species as recorded by <xref ref-type="bibr" rid="B6">Fischer (1965c)</xref>. The apparent difference in antennal length between the male and female of <italic><tp:taxon-name>Opius rojam</tp:taxon-name></italic> from Trinidad may be an artifact since the antennae are strongly curled apically in the female holotype and therefore difficult to measure accurately.</p></tp:treatment-sec><tp:treatment-sec><!--Section generated to contain objects referenced in tp:taxon-treatment.--><fig id="F8" position="float" orientation="portrait"><label>Figures 29–32.</label><caption><p><italic><tp:taxon-name>Opius</tp:taxon-name></italic> spp., holotypes. <bold>29</bold> <italic><tp:taxon-name>Opius rojam</tp:taxon-name></italic> Daniels &amp; Wharton sp. n., fore and hind wing <bold>30</bold> <italic><tp:taxon-name>Opius matthaei</tp:taxon-name></italic> fore wing<bold>31</bold> <italic><tp:taxon-name>Opius curiosicornis</tp:taxon-name></italic> Fischer, T1 lateral view <bold>32</bold> <italic><tp:taxon-name>Opius filiflagellatus</tp:taxon-name></italic> Fischer, metasoma.</p></caption><graphic xmlns:xlink="http://www.w3.org/1999/xlink" xlink:href="ZooKeys-289-065-g008.jpg" position="float" orientation="portrait" xlink:type="simple"/></fig><fig id="F10" position="float" orientation="portrait"><label>Figures 37–40.</label><caption><p><italic><tp:taxon-name>Opius</tp:taxon-name></italic> spp. holotypes. <bold>37</bold> <italic><tp:taxon-name>Opius rojam</tp:taxon-name></italic> Daniels &amp; Wharton sp. n., T1 dorsal-lateral view <bold>38</bold> <italic><tp:taxon-name>Opius ingenticornis</tp:taxon-name></italic> Fischer, T1 dorsal view <bold>39</bold> <italic><tp:taxon-name>Opius rojam</tp:taxon-name></italic>, mesosoma oblique view <bold>40</bold> <italic><tp:taxon-name>Opius rojam</tp:taxon-name></italic>, T2+3 showing deformity.</p></caption><graphic xmlns:xlink="http://www.w3.org/1999/xlink" xlink:href="ZooKeys-289-065-g010.jpg" position="float" orientation="portrait" xlink:type="simple"/></fig><fig id="F11" position="float" orientation="portrait"><label>Figures 41–44.</label><caption><p><italic><tp:taxon-name>Opius</tp:taxon-name></italic> spp. <bold>41</bold> <italic><tp:taxon-name>Opius duplocarinatus</tp:taxon-name></italic> Fischer, holotype, mesoscutum showing distinct anterior declivity <bold>42</bold> <italic><tp:taxon-name>Opius nimifactus</tp:taxon-name></italic> Fischer, paratype, dorsal view showing color pattern <bold>43</bold> <italic><tp:taxon-name>Opius rojam</tp:taxon-name></italic> Daniels &amp; Wharton sp. n., holotype, head lateral view showing setal pattern on basal flagellomeres <bold>44</bold> <italic><tp:taxon-name>Opius curiosicornis</tp:taxon-name></italic> Fischer, holotype, head lateral view showing setal pattern on basal flagellomeres.</p></caption><graphic xmlns:xlink="http://www.w3.org/1999/xlink" xlink:href="ZooKeys-289-065-g011.jpg" position="float" orientation="portrait" xlink:type="simple"/></fig></tp:treatment-sec><ref-list><ref id="B6"><mixed-citation xmlns:xlink="http://www.w3.org/1999/xlink" xlink:type="simple"><person-group><name name-style="western"><surname>Fischer</surname><given-names>M</given-names></name></person-group> (<year>1965c</year>)<article-title> Neue <italic>Opius</italic>-Arten aus Peru (Hymenoptera, Braconidae).</article-title><source>Mitteilungen der Muenchner Entomologischen Gesellschaft </source><volume>55</volume>: <fpage>214</fpage>-<lpage>243</lpage>.</mixed-citation></ref></ref-list></tp:taxon-treatment>
