# Supplementary material for: An opiine Braconidae (Hymenoptera) reared from Richardiidae (Diptera) and recognition of a new species group of Opius s. l
Source: Zookeys. 2013 Apr 12;(289):65–101. doi: 10.3897/zookeys.289.4900 (PMC3677391; doi:10.3897/zookeys.289.4900)
Supplement: XML Treatment for Opius antennatus [file zookeys.289.4900-treatment3.xml]

<!DOCTYPE tp:taxon-treatment
  PUBLIC "-//TaxonX//DTD Taxonomic Treatment Publishing DTD v0 20100105//EN" "tax-treatment-NSO.dtd">
<tp:taxon-treatment xmlns:tp="http://www.plazi.org/taxpub"><tp:treatment-meta><mixed-citation publication-type="journal"><person-group><name><surname>Wharton</surname><given-names>Robert</given-names></name><name><surname>Daniels</surname><given-names>Sophia</given-names></name><name><surname>Shirley</surname><given-names>Xanthe</given-names></name><name><surname>Restuccia</surname><given-names>Danielle</given-names></name></person-group><article-title>An opiine Braconidae (Hymenoptera) reared from Richardiidae (Diptera) and recognition of a new species group of 
                    <italic>Opius</italic> s. l.</article-title><source>Zookeys</source><day>12</day><month>4</month><year>2013</year><volume>2013</volume><issue>289</issue><fpage>65</fpage><lpage>101</lpage><pub-id pub-id-type="doi">10.3897/zookeys.289.4900</pub-id></mixed-citation></tp:treatment-meta><tp:nomenclature><tp:taxon-name>
                            <tp:taxon-name-part taxon-name-part-type="genus">Opius</tp:taxon-name-part>
                            <tp:taxon-name-part taxon-name-part-type="species">antennatus</tp:taxon-name-part>
                        <object-id xmlns:xlink="http://www.w3.org/1999/xlink" xlink:type="simple">http://species-id.net/wiki/Opius_antennatus</object-id>
								</tp:taxon-name><tp:taxon-authority>Fischer</tp:taxon-authority><xref ref-type="fig" rid="F4">Figs 14</xref><xref ref-type="fig" rid="F12">, 45–46</xref><tp:nomenclature-citation-list><tp:nomenclature-citation><tp:taxon-name>Opius antennatus</tp:taxon-name><comment> Fischer, 1965a: 65–67.Holotype male in AEIC (examined).</comment></tp:nomenclature-citation><tp:nomenclature-citation><tp:taxon-name>Opius antennatus</tp:taxon-name><comment>: <xref ref-type="bibr" rid="B11">Fischer 1971</xref>: 43 (catalog).</comment></tp:nomenclature-citation><tp:nomenclature-citation><tp:taxon-name>Opius (Merotrachys) antennatus</tp:taxon-name><comment>: <xref ref-type="bibr" rid="B13">Fischer 1977</xref>: 655–659 (key, redescription); <xref ref-type="bibr" rid="B15">Fischer 1979a</xref>: 264–266 (key); <xref ref-type="bibr" rid="B33">Yu et al. 2005</xref>, <xref ref-type="bibr" rid="B34">2012</xref> (electronic catalogs).</comment></tp:nomenclature-citation></tp:nomenclature-citation-list></tp:nomenclature><tp:treatment-sec sec-type="Type locality"><title>Type locality.</title><p>USA, South Carolina, Cleveland.</p></tp:treatment-sec><tp:treatment-sec sec-type="Type material"><title>Type material.</title><p>Holotype. Male (AEIC), first label, first line: Cleveland SC second line: VIII 2. 1952 third line: G. &amp; L. Townes</p><!--PageBreak--></tp:treatment-sec><tp:treatment-sec sec-type="Paratype"><title>Paratype.</title><p>One male (not seen), USA, South Carolina, Greenville, 12.vii.1952, G. &amp; L. Townes.</p></tp:treatment-sec><tp:treatment-sec sec-type="Diagnosis"><title>Diagnosis.</title><p>Face faintly punctate, nearly smooth except shagreened adjacent eye margin. Eye in lateral view 2.5–3.0 × longer than temple; temples in dorsal view weakly receding. Male antenna with 48 flagellomeres; setae on basal flagellomeres thin, pale. Mesoscutum anteriorly with shallow but distinct declivity; notaulus extending laterally towards tegula as groove bordered by distinct supramarginal carina. Propodeum rugose to rugulose, median areola absent, median trough anteriorly shallow. Fore wing 3RSa very weakly curved, 1.35–1.4 × longer than 2RS; m-cu very weakly postfurcal. T1 sharply declivitous anteriorly, basal pit delimited posterior-medially; surface smooth to rugulose; dorsal carinae parallel-sided throughout, not sinuate, very weakly transversely carinate between dorsal carinae. T2+3 uniformly, distinctly shagreened. Head and mesosoma largely pale orange, mostly brownish orange dorsally; T1 orange, T2–4 pale medially, dark brown laterally, T5–6 dark brown; hind coxa and femur whitish; antenna without subapical pale ring; wing hyaline.</p></tp:treatment-sec><tp:treatment-sec sec-type="Remarks"><title>Remarks.</title><p>Known only from holotype and one paratype, both males. This species, described from South Carolina, USA, has the northernmost distribution of those treated here, and is the only species of the <italic>ingenticornis</italic> species group thus far recorded from outside of the Neotropical Region. It is also the smallest of the included species, with body length about 2.1 mm. The color pattern is distinctive, dorsally infumate on the head and mesosoma, yellow-orange below (<xref ref-type="fig" rid="F12">Figs 45–46</xref>). <italic><tp:taxon-name>Opius antennatus</tp:taxon-name></italic> is closest to <italic><tp:taxon-name>Opius michaeli</tp:taxon-name></italic> in color pattern, though <italic><tp:taxon-name>Opius michaeli</tp:taxon-name></italic> has a dark mesopleuron and somewhat darker legs. The mesoscutum has a weak anterior declivity in both, but T2+3 is more distinctly shagreened in <italic><tp:taxon-name>Opius antennatus</tp:taxon-name></italic> than in <italic><tp:taxon-name>Opius michaeli</tp:taxon-name></italic>.</p></tp:treatment-sec><tp:treatment-sec><!--Section generated to contain objects referenced in tp:taxon-treatment.--><fig id="F4" position="float" orientation="portrait"><label>Figures 13–16.</label><caption><p><italic><tp:taxon-name>Opius</tp:taxon-name></italic> spp. holotypes, habitus. <bold>13</bold> <italic><tp:taxon-name>Opius rojam</tp:taxon-name></italic> Daniels &amp; Wharton sp. n. <bold>14</bold> <italic><tp:taxon-name>Opius antennatus</tp:taxon-name></italic> Fischer <bold>15</bold> <italic><tp:taxon-name>Opius curiosicornis</tp:taxon-name></italic> Fischer <bold>16</bold> <italic><tp:taxon-name>Opius gabrieli</tp:taxon-name></italic> Fischer.</p></caption><graphic xmlns:xlink="http://www.w3.org/1999/xlink" xlink:href="ZooKeys-289-065-g004.jpg" position="float" orientation="portrait" xlink:type="simple"/></fig><fig id="F12" position="float" orientation="portrait"><label>Figures 45–48.</label><caption><p><italic><tp:taxon-name>Opius</tp:taxon-name></italic> spp. holotypes. <bold>45</bold> <italic><tp:taxon-name>Opius antennatus</tp:taxon-name></italic> Fischer, habitus <bold>46</bold> <italic><tp:taxon-name>Opius antennatus</tp:taxon-name></italic> head dorsal view <bold>47</bold> <italic><tp:taxon-name>Opius duplocarinatus</tp:taxon-name></italic> Fischer, habitus <bold>48</bold> <italic><tp:taxon-name>Opius simplicornis</tp:taxon-name></italic> Fischer, habitus.</p></caption><graphic xmlns:xlink="http://www.w3.org/1999/xlink" xlink:href="ZooKeys-289-065-g012.jpg" position="float" orientation="portrait" xlink:type="simple"/></fig></tp:treatment-sec><ref-list><ref id="B11"><mixed-citation xmlns:xlink="http://www.w3.org/1999/xlink" xlink:type="simple"><person-group><name name-style="western"><surname>Fischer</surname><given-names>M</given-names></name></person-group> (<year>1971</year>)<source> Index of Entomophagous Insects.</source><publisher-name>Hymenoptera Braconidae. World Opiinae. Le François</publisher-name>, <publisher-loc>Paris</publisher-loc>, <lpage>189</lpage> pp.</mixed-citation></ref><ref id="B13"><mixed-citation xmlns:xlink="http://www.w3.org/1999/xlink" xlink:type="simple"><person-group><name name-style="western"><surname>Fischer</surname><given-names>M</given-names></name></person-group> (<year>1977</year>)<article-title> Hymenoptera, Braconidae (Opiinae II-Amerika).</article-title><source>Das Tierreich </source><volume>96</volume>: <fpage>1</fpage>-<lpage>1001</lpage>.</mixed-citation></ref><ref id="B15"><mixed-citation xmlns:xlink="http://www.w3.org/1999/xlink" xlink:type="simple"><person-group><name name-style="western"><surname>Fischer</surname><given-names>M</given-names></name></person-group> (<year>1979a</year>)<source> Zur Kenntnis der Artenvielfalt bei den Opiinen-Wespen in der neotropischen Region (Hymenoptera, Braconidae, Opiinae). Polskie Pismo Entomologiczne 49: 227–297.</source></mixed-citation></ref><ref id="B33"><mixed-citation xmlns:xlink="http://www.w3.org/1999/xlink" xlink:type="simple"><person-group><name name-style="western"><surname>Yu</surname><given-names>DS</given-names></name><name name-style="western"><surname>Van Achterberg</surname><given-names>K</given-names></name><name name-style="western"><surname>Horstmann</surname><given-names>K</given-names></name></person-group> (<year>2005</year>)<source> World Ichneumonoidea 2004. Taxonomy, biology, morphology and distribution. Taxapad 2005. CD/DVD. Taxapad, Vancouver, <ext-link ext-link-type="uri" xlink:href="http://www.taxapad.com" xlink:type="simple">www.taxapad.com</ext-link></source></mixed-citation></ref><ref id="B34"><mixed-citation xmlns:xlink="http://www.w3.org/1999/xlink" xlink:type="simple"><person-group><name name-style="western"><surname>Yu</surname><given-names>DSK</given-names></name><name name-style="western"><surname>Van Achterberg</surname><given-names>C</given-names></name><name name-style="western"><surname>Horstmann</surname><given-names>K</given-names></name></person-group> (<year>2012</year>)<source> Taxapad 2012 - World Ichneumonoidea 2011. Taxonomy, biology, morphology and distribution. On USB Flash drive.<ext-link ext-link-type="uri" xlink:href="http://www.taxapad.com" xlink:type="simple">www.taxapad.com</ext-link>, Ontario.</source></mixed-citation></ref></ref-list></tp:taxon-treatment>
