# Supplementary material for: An opiine Braconidae (Hymenoptera) reared from Richardiidae (Diptera) and recognition of a new species group of Opius s. l
Source: Zookeys. 2013 Apr 12;(289):65–101. doi: 10.3897/zookeys.289.4900 (PMC3677391; doi:10.3897/zookeys.289.4900)
Supplement: XML Treatment for Opius curiosicornis [file zookeys.289.4900-treatment4.xml]

<!DOCTYPE tp:taxon-treatment
  PUBLIC "-//TaxonX//DTD Taxonomic Treatment Publishing DTD v0 20100105//EN" "tax-treatment-NSO.dtd">
<tp:taxon-treatment xmlns:tp="http://www.plazi.org/taxpub"><tp:treatment-meta><mixed-citation publication-type="journal"><person-group><name><surname>Wharton</surname><given-names>Robert</given-names></name><name><surname>Daniels</surname><given-names>Sophia</given-names></name><name><surname>Shirley</surname><given-names>Xanthe</given-names></name><name><surname>Restuccia</surname><given-names>Danielle</given-names></name></person-group><article-title>An opiine Braconidae (Hymenoptera) reared from Richardiidae (Diptera) and recognition of a new species group of 
                    <italic>Opius</italic> s. l.</article-title><source>Zookeys</source><day>12</day><month>4</month><year>2013</year><volume>2013</volume><issue>289</issue><fpage>65</fpage><lpage>101</lpage><pub-id pub-id-type="doi">10.3897/zookeys.289.4900</pub-id></mixed-citation></tp:treatment-meta><tp:nomenclature><tp:taxon-name>
                            <tp:taxon-name-part taxon-name-part-type="genus">Opius</tp:taxon-name-part>
                            <tp:taxon-name-part taxon-name-part-type="species">curiosicornis</tp:taxon-name-part>
                        <object-id xmlns:xlink="http://www.w3.org/1999/xlink" xlink:type="simple">http://species-id.net/wiki/Opius_curiosicornis</object-id>
								</tp:taxon-name><tp:taxon-authority>Fischer</tp:taxon-authority><xref ref-type="fig" rid="F3">Figs 12</xref><xref ref-type="fig" rid="F4">, 15</xref><xref ref-type="fig" rid="F7">, 27</xref><xref ref-type="fig" rid="F8">, 31</xref><xref ref-type="fig" rid="F11">, 44</xref><tp:nomenclature-citation-list><tp:nomenclature-citation><tp:taxon-name>Opius curiosicornis</tp:taxon-name><comment> Fischer, 1965c: 224–228.Holotype female in AEIC (examined).</comment></tp:nomenclature-citation><tp:nomenclature-citation><tp:taxon-name>Opius curiosicornis</tp:taxon-name><comment>: <xref ref-type="bibr" rid="B7">Fischer 1965d</xref>: 420 (key); <xref ref-type="bibr" rid="B8">Fischer 1968a</xref>: 77–78 (key); <xref ref-type="bibr" rid="B11">Fischer 1971</xref>: 59 (catalog).</comment></tp:nomenclature-citation><tp:nomenclature-citation><tp:taxon-name>Opius (Merotrachys) curiosicornis</tp:taxon-name><comment>: <xref ref-type="bibr" rid="B13">Fischer 1977</xref>: 655–657, 668–670 (key, redescription); <xref ref-type="bibr" rid="B15">Fischer 1979a</xref>: 264–266 (key); <xref ref-type="bibr" rid="B33">Yu et al. 2005</xref>, <xref ref-type="bibr" rid="B34">2012</xref> (electronic catalogs).</comment></tp:nomenclature-citation></tp:nomenclature-citation-list></tp:nomenclature><tp:treatment-sec sec-type="Type locality"><title>Type locality.</title><p>Peru, Avispas, near Marcapata, 30 m.</p></tp:treatment-sec><tp:treatment-sec sec-type="Type material"><title>Type material.</title><p>Holotype. Female (AEIC), first label, first line: Avispas, Perú second line: 30m nr. Marcapata third line: Sept. 1962 fourth line: Luis Peña</p></tp:treatment-sec><tp:treatment-sec sec-type="Diagnosis"><title>Diagnosis.</title><p>Face faintly punctate, nearly smooth, polished throughout. Eye in lateral view 2.0–2.5 × longer than temple; temples in dorsal view weakly receding. Female antenna with 49 flagellomeres; setae on basal flagellomeres thick, dark. Mesoscutum anteriorly with shallow but distinct declivity; notaulus weakly curving laterally <!--PageBreak-->towards tegula, supramarginal carina weak, barely distinguishable. Propodeum weakly shagreened, largely smooth, with deep median trough divided by transverse carina into shorter anterior trough and longer, roughly rectangular posterior areola. Fore wing 3RSa straight, 1.5–1.6 × longer than 2RS; m-cu interstitial. T1 sharply declivitous anteriorly, pit delimited posterior-medially; surface weakly shagreened, mostly smooth; dorsal carinae parallel-sided for most of their length, abruptly converging near posterior margin, not sinuate, not transversely carinate between dorsal carinae. T2 mostly weakly shagreened, smoother laterally, T3 faintly shagreened to smooth, especially laterally. Ovipositor short; ovipositor sheath 0.4 × length of mesosoma. Head, body, hind coxa and femur light orange; antenna without pale subapical ring; wing darkly infumate.</p></tp:treatment-sec><tp:treatment-sec sec-type="Remarks"><title>Remarks.</title><p>Known only from the female holotype. The propodeal sculpture (<xref ref-type="fig" rid="F7">Fig. 27</xref>) is similar to that of <italic><tp:taxon-name>Opius bicarinifer</tp:taxon-name></italic>, but the shape of T1 and the pronope are more typical of members of the <italic>ingenticornis</italic> species group. T1 is weakly excavated near the posterior margin between the dorsal and lateral carinae, resulting in a pattern that is nearly identical to that found in <italic><tp:taxon-name>Opius bicarinifer</tp:taxon-name></italic> Fischer. See remarks section under <italic><tp:taxon-name>Opius bicarinifer</tp:taxon-name></italic> below for additional information.</p><!--PageBreak--><fig id="F7" position="float" orientation="portrait"><label>Figures 25–28.</label><caption><p><italic><tp:taxon-name>Opius</tp:taxon-name></italic> spp. holotypes, propodea. <bold>25</bold> <italic><tp:taxon-name>Opius nimifactus</tp:taxon-name></italic> Fischer <bold>26</bold> <italic><tp:taxon-name>Opius macrocornis</tp:taxon-name></italic> Fischer <bold>27</bold> <italic><tp:taxon-name>Opius curiosicornis</tp:taxon-name></italic> Fischer <bold>28</bold> <italic><tp:taxon-name>Opius ingenticornis</tp:taxon-name></italic> Fischer.</p></caption><graphic xmlns:xlink="http://www.w3.org/1999/xlink" xlink:href="ZooKeys-289-065-g007.jpg" position="float" orientation="portrait" xlink:type="simple"/></fig><fig id="F8" position="float" orientation="portrait"><label>Figures 29–32.</label><caption><p><italic><tp:taxon-name>Opius</tp:taxon-name></italic> spp., holotypes. <bold>29</bold> <italic><tp:taxon-name>Opius rojam</tp:taxon-name></italic> Daniels &amp; Wharton sp. n., fore and hind wing <bold>30</bold> <italic><tp:taxon-name>Opius matthaei</tp:taxon-name></italic> fore wing<bold>31</bold> <italic><tp:taxon-name>Opius curiosicornis</tp:taxon-name></italic> Fischer, T1 lateral view <bold>32</bold> <italic><tp:taxon-name>Opius filiflagellatus</tp:taxon-name></italic> Fischer, metasoma.</p></caption><graphic xmlns:xlink="http://www.w3.org/1999/xlink" xlink:href="ZooKeys-289-065-g008.jpg" position="float" orientation="portrait" xlink:type="simple"/></fig></tp:treatment-sec><tp:treatment-sec><!--Section generated to contain objects referenced in tp:taxon-treatment.--><fig id="F3" position="float" orientation="portrait"><label>Figures 9–12.</label><caption><p><italic><tp:taxon-name>Opius</tp:taxon-name></italic> spp. holotypes, petiole (T1). <bold>9</bold> <italic><tp:taxon-name>Opius rojam</tp:taxon-name></italic> Daniels &amp; Wharton sp. n., lateral view <bold>10</bold> <italic><tp:taxon-name>Opius bicarinifer</tp:taxon-name></italic> Fischer, lateral view <bold>11</bold> <italic><tp:taxon-name>Opius raphaeli</tp:taxon-name></italic> Fischer, dorsal view <bold>12</bold> <italic><tp:taxon-name>Opius curiosicornis</tp:taxon-name></italic> Fischer, dorsal view.</p></caption><graphic xmlns:xlink="http://www.w3.org/1999/xlink" xlink:href="ZooKeys-289-065-g003.jpg" position="float" orientation="portrait" xlink:type="simple"/></fig><fig id="F4" position="float" orientation="portrait"><label>Figures 13–16.</label><caption><p><italic><tp:taxon-name>Opius</tp:taxon-name></italic> spp. holotypes, habitus. <bold>13</bold> <italic><tp:taxon-name>Opius rojam</tp:taxon-name></italic> Daniels &amp; Wharton sp. n. <bold>14</bold> <italic><tp:taxon-name>Opius antennatus</tp:taxon-name></italic> Fischer <bold>15</bold> <italic><tp:taxon-name>Opius curiosicornis</tp:taxon-name></italic> Fischer <bold>16</bold> <italic><tp:taxon-name>Opius gabrieli</tp:taxon-name></italic> Fischer.</p></caption><graphic xmlns:xlink="http://www.w3.org/1999/xlink" xlink:href="ZooKeys-289-065-g004.jpg" position="float" orientation="portrait" xlink:type="simple"/></fig><fig id="F11" position="float" orientation="portrait"><label>Figures 41–44.</label><caption><p><italic><tp:taxon-name>Opius</tp:taxon-name></italic> spp. <bold>41</bold> <italic><tp:taxon-name>Opius duplocarinatus</tp:taxon-name></italic> Fischer, holotype, mesoscutum showing distinct anterior declivity <bold>42</bold> <italic><tp:taxon-name>Opius nimifactus</tp:taxon-name></italic> Fischer, paratype, dorsal view showing color pattern <bold>43</bold> <italic><tp:taxon-name>Opius rojam</tp:taxon-name></italic> Daniels &amp; Wharton sp. n., holotype, head lateral view showing setal pattern on basal flagellomeres <bold>44</bold> <italic><tp:taxon-name>Opius curiosicornis</tp:taxon-name></italic> Fischer, holotype, head lateral view showing setal pattern on basal flagellomeres.</p></caption><graphic xmlns:xlink="http://www.w3.org/1999/xlink" xlink:href="ZooKeys-289-065-g011.jpg" position="float" orientation="portrait" xlink:type="simple"/></fig></tp:treatment-sec><ref-list><ref id="B7"><mixed-citation xmlns:xlink="http://www.w3.org/1999/xlink" xlink:type="simple"><person-group><name name-style="western"><surname>Fischer</surname><given-names>M</given-names></name></person-group> (<year>1965d</year>)<article-title> Ueber neotropische Opiinae (Hymenoptera, Braconidae).</article-title><source>Annalen Naturhistorische Museum Wien </source><volume>68</volume>: <fpage>407</fpage>-<lpage>441</lpage>.</mixed-citation></ref><ref id="B8"><mixed-citation xmlns:xlink="http://www.w3.org/1999/xlink" xlink:type="simple"><person-group><name name-style="western"><surname>Fischer</surname><given-names>M</given-names></name></person-group> (<year>1968a</year>)<article-title> Genus <italic>Opius</italic> Wesmael: Die neotropischen Arten der <italic>diastatae</italic>-Gruppe (Hymenoptera, Braconidae).</article-title><source>Annalen Naturhistorische Museum Wien </source><volume>72</volume>: <fpage>77</fpage>-<lpage>101</lpage>.</mixed-citation></ref><ref id="B11"><mixed-citation xmlns:xlink="http://www.w3.org/1999/xlink" xlink:type="simple"><person-group><name name-style="western"><surname>Fischer</surname><given-names>M</given-names></name></person-group> (<year>1971</year>)<source> Index of Entomophagous Insects.</source><publisher-name>Hymenoptera Braconidae. World Opiinae. Le François</publisher-name>, <publisher-loc>Paris</publisher-loc>, <lpage>189</lpage> pp.</mixed-citation></ref><ref id="B13"><mixed-citation xmlns:xlink="http://www.w3.org/1999/xlink" xlink:type="simple"><person-group><name name-style="western"><surname>Fischer</surname><given-names>M</given-names></name></person-group> (<year>1977</year>)<article-title> Hymenoptera, Braconidae (Opiinae II-Amerika).</article-title><source>Das Tierreich </source><volume>96</volume>: <fpage>1</fpage>-<lpage>1001</lpage>.</mixed-citation></ref><ref id="B15"><mixed-citation xmlns:xlink="http://www.w3.org/1999/xlink" xlink:type="simple"><person-group><name name-style="western"><surname>Fischer</surname><given-names>M</given-names></name></person-group> (<year>1979a</year>)<source> Zur Kenntnis der Artenvielfalt bei den Opiinen-Wespen in der neotropischen Region (Hymenoptera, Braconidae, Opiinae). Polskie Pismo Entomologiczne 49: 227–297.</source></mixed-citation></ref><ref id="B33"><mixed-citation xmlns:xlink="http://www.w3.org/1999/xlink" xlink:type="simple"><person-group><name name-style="western"><surname>Yu</surname><given-names>DS</given-names></name><name name-style="western"><surname>Van Achterberg</surname><given-names>K</given-names></name><name name-style="western"><surname>Horstmann</surname><given-names>K</given-names></name></person-group> (<year>2005</year>)<source> World Ichneumonoidea 2004. Taxonomy, biology, morphology and distribution. Taxapad 2005. CD/DVD. Taxapad, Vancouver, <ext-link ext-link-type="uri" xlink:href="http://www.taxapad.com" xlink:type="simple">www.taxapad.com</ext-link></source></mixed-citation></ref><ref id="B34"><mixed-citation xmlns:xlink="http://www.w3.org/1999/xlink" xlink:type="simple"><person-group><name name-style="western"><surname>Yu</surname><given-names>DSK</given-names></name><name name-style="western"><surname>Van Achterberg</surname><given-names>C</given-names></name><name name-style="western"><surname>Horstmann</surname><given-names>K</given-names></name></person-group> (<year>2012</year>)<source> Taxapad 2012 - World Ichneumonoidea 2011. Taxonomy, biology, morphology and distribution. On USB Flash drive.<ext-link ext-link-type="uri" xlink:href="http://www.taxapad.com" xlink:type="simple">www.taxapad.com</ext-link>, Ontario.</source></mixed-citation></ref></ref-list></tp:taxon-treatment>
