# Supplementary material for: An opiine Braconidae (Hymenoptera) reared from Richardiidae (Diptera) and recognition of a new species group of Opius s. l
Source: Zookeys. 2013 Apr 12;(289):65–101. doi: 10.3897/zookeys.289.4900 (PMC3677391; doi:10.3897/zookeys.289.4900)
Supplement: XML Treatment for Opius filiflagellatus [file zookeys.289.4900-treatment5.xml]

<!DOCTYPE tp:taxon-treatment
  PUBLIC "-//TaxonX//DTD Taxonomic Treatment Publishing DTD v0 20100105//EN" "tax-treatment-NSO.dtd">
<tp:taxon-treatment xmlns:tp="http://www.plazi.org/taxpub"><tp:treatment-meta><mixed-citation publication-type="journal"><person-group><name><surname>Wharton</surname><given-names>Robert</given-names></name><name><surname>Daniels</surname><given-names>Sophia</given-names></name><name><surname>Shirley</surname><given-names>Xanthe</given-names></name><name><surname>Restuccia</surname><given-names>Danielle</given-names></name></person-group><article-title>An opiine Braconidae (Hymenoptera) reared from Richardiidae (Diptera) and recognition of a new species group of 
                    <italic>Opius</italic> s. l.</article-title><source>Zookeys</source><day>12</day><month>4</month><year>2013</year><volume>2013</volume><issue>289</issue><fpage>65</fpage><lpage>101</lpage><pub-id pub-id-type="doi">10.3897/zookeys.289.4900</pub-id></mixed-citation></tp:treatment-meta><tp:nomenclature><tp:taxon-name>
                            <tp:taxon-name-part taxon-name-part-type="genus">Opius</tp:taxon-name-part>
                            <tp:taxon-name-part taxon-name-part-type="species">filiflagellatus</tp:taxon-name-part>
                        <object-id xmlns:xlink="http://www.w3.org/1999/xlink" xlink:type="simple">http://species-id.net/wiki/Opius_filiflagellatus</object-id>
								</tp:taxon-name><tp:taxon-authority>Fischer</tp:taxon-authority><xref ref-type="fig" rid="F8">Fig. 32</xref><tp:nomenclature-citation-list><tp:nomenclature-citation><tp:taxon-name>Opius filicornis</tp:taxon-name><comment> Fischer, 1963: 387–389.Holotype female in CAS (examined).</comment></tp:nomenclature-citation><tp:nomenclature-citation><tp:taxon-name>Opius filicornis</tp:taxon-name><comment>: <xref ref-type="bibr" rid="B3">Fischer 1964</xref>: 3–12 (key); <xref ref-type="bibr" rid="B6">Fischer 1965c</xref>: 236 (comparison with <italic><tp:taxon-name>Opius ingenticornis</tp:taxon-name></italic>).</comment></tp:nomenclature-citation><tp:nomenclature-citation><tp:taxon-name>Opius filiflagellatus</tp:taxon-name><comment> Fischer, 1965d: 420, 426 (key, new name); <xref ref-type="bibr" rid="B8">Fischer 1968a</xref>: 77–78 (key); <xref ref-type="bibr" rid="B11">Fischer 1971</xref>: 59 (catalog).</comment></tp:nomenclature-citation><tp:nomenclature-citation><tp:taxon-name>Opius (Merotrachys) filiflagellatus</tp:taxon-name><comment>: <xref ref-type="bibr" rid="B13">Fischer 1977</xref>: 655–656, 673–675 (key, redescription); <xref ref-type="bibr" rid="B15">Fischer 1979a</xref>: 264–265 (key); <xref ref-type="bibr" rid="B33">Yu et al. 2005</xref>, <xref ref-type="bibr" rid="B34">2012</xref> (electronic catalogs).</comment></tp:nomenclature-citation></tp:nomenclature-citation-list></tp:nomenclature><tp:treatment-sec sec-type="Type locality"><title>Type locality.</title><p>Peru, Monson Valley, Tingo Maria.</p></tp:treatment-sec><tp:treatment-sec sec-type="Type material"><title>Type material.</title><p>Holotype. Female (CAS), first label, first line: PERU: second line: Monson Valley third line: Tingo Maria fourth line: X–9–1954 second label, first line: E.I. Schlinger second line: &amp; E. S. Ross third line: collectors</p><!--PageBreak--></tp:treatment-sec><tp:treatment-sec sec-type="Diagnosis"><title>Diagnosis.</title><p>Face mostly faintly punctate and finely shagreened, more strongly shagreened along eye margin. Eye in lateral view 3.0–3.1 × longer than temple; temples in dorsal view very weakly receding. Female antenna with 50 flagellomeres (original description); setae on basal flagellomeres thick, dark. Mesoscutum anteriorly on nearly same plane as pronotum, without distinct anterior declivity; notaulus extending laterally towards tegula as groove bordered by distinct supramarginal carina. Propodeum coarsely, carinately rugose, with short median trough anteriorly, areola largely obscured by sculpture posteriorly. Fore wing 3RSa very weakly curved, nearly straight, 1.5 × longer than 2RS; m-cu distinctly antefurcal. T1 sharply declivitous anteriorly, pit delimited posterior-medially; surface very intensely shagreened throughout and rugulose posterior-medially, the sculpture partly obscuring dorsal carinae; dorsal carinae weakly converging, nearly parallel-sided for most of their length. T2 intensely shagreened, T3 more finely shagreened. Ovipositor broken; ovipositor sheath apparently missing (broken). Head, body, hind coxa and femur orange; antenna without pale subapical ring; wing infumate.</p><!--PageBreak--></tp:treatment-sec><tp:treatment-sec sec-type="Remarks"><title>Remarks.</title><p>This species, known only from the poorly preserved holotype, was originally described as <italic><tp:taxon-name>Opius filicornis</tp:taxon-name></italic> by <xref ref-type="bibr" rid="B2">Fischer (1963)</xref> but the name was preoccupied by <italic><tp:taxon-name>Opius filicornis</tp:taxon-name></italic> Thomson, 1895. <xref ref-type="bibr" rid="B7">Fischer (1965d)</xref> subsequently renamed the species as <italic><tp:taxon-name>Opius filiflagellatus</tp:taxon-name></italic>. Both antennae are broken on the holotype, with 42 flagellomeres remaining on the longest one. The metasoma is glued to the point separately from the remainder of the specimen, and the ovipositor is broken and its full length is thus unknown. The original description states half as long as metasoma, but it is unclear if this was meant to be the total length or just the visible portion. The right fore wing is missing, as are most of the legs.</p><p>This species most closely resembles <italic><tp:taxon-name>Opius rojam</tp:taxon-name></italic> and <italic><tp:taxon-name>Opius ingenticornis</tp:taxon-name></italic> in overall appearance. The color and propodeal sculpture are the same, and <italic><tp:taxon-name>Opius filiflagellatus</tp:taxon-name></italic> similarly has T2+3 distinctly shagreened. However, the setal pattern on the basal flagellomeres would seem to remove <italic><tp:taxon-name>Opius filiflagellatus</tp:taxon-name></italic> from the subgroup of species discussed below under <italic><tp:taxon-name>Opius gabrieli</tp:taxon-name></italic>. The mesoscutum is also not quite as flattened anteriorly and the temples in dorsal view are somewhat weakly receding relative to <italic><tp:taxon-name>Opius rojam</tp:taxon-name></italic> and <italic><tp:taxon-name>Opius ingenticornis</tp:taxon-name></italic>. In existing keys to species of <italic><tp:taxon-name>Merotrachys</tp:taxon-name></italic> (<xref ref-type="bibr" rid="B13">Fischer 1977</xref>, <xref ref-type="bibr" rid="B15">1979a</xref>), <italic><tp:taxon-name>Opius filiflagellatus</tp:taxon-name></italic> is distantly removed from <italic><tp:taxon-name>Opius ingenticornis</tp:taxon-name></italic> because of the antefurcal position of fore wing m-cu. This latter character is somewhat unreliable amongst members of the <italic>ingenticornis</italic> species group given variation we have seen both within series and between wings of single individuals.</p></tp:treatment-sec><tp:treatment-sec><!--Section generated to contain objects referenced in tp:taxon-treatment.--><fig id="F8" position="float" orientation="portrait"><label>Figures 29–32.</label><caption><p><italic><tp:taxon-name>Opius</tp:taxon-name></italic> spp., holotypes. <bold>29</bold> <italic><tp:taxon-name>Opius rojam</tp:taxon-name></italic> Daniels &amp; Wharton sp. n., fore and hind wing <bold>30</bold> <italic><tp:taxon-name>Opius matthaei</tp:taxon-name></italic> fore wing<bold>31</bold> <italic><tp:taxon-name>Opius curiosicornis</tp:taxon-name></italic> Fischer, T1 lateral view <bold>32</bold> <italic><tp:taxon-name>Opius filiflagellatus</tp:taxon-name></italic> Fischer, metasoma.</p></caption><graphic xmlns:xlink="http://www.w3.org/1999/xlink" xlink:href="ZooKeys-289-065-g008.jpg" position="float" orientation="portrait" xlink:type="simple"/></fig></tp:treatment-sec><ref-list><ref id="B3"><mixed-citation xmlns:xlink="http://www.w3.org/1999/xlink" xlink:type="simple"><person-group><name name-style="western"><surname>Fischer</surname><given-names>M</given-names></name></person-group> (<year>1964</year>)<article-title> Revision der neotropischen Opiinae (Hymenoptera, Braconidae).</article-title><source>Reichenbachia </source><volume>3</volume>: <fpage>1</fpage>-<lpage>67</lpage>.</mixed-citation></ref><ref id="B6"><mixed-citation xmlns:xlink="http://www.w3.org/1999/xlink" xlink:type="simple"><person-group><name name-style="western"><surname>Fischer</surname><given-names>M</given-names></name></person-group> (<year>1965c</year>)<article-title> Neue <italic>Opius</italic>-Arten aus Peru (Hymenoptera, Braconidae).</article-title><source>Mitteilungen der Muenchner Entomologischen Gesellschaft </source><volume>55</volume>: <fpage>214</fpage>-<lpage>243</lpage>.</mixed-citation></ref><ref id="B8"><mixed-citation xmlns:xlink="http://www.w3.org/1999/xlink" xlink:type="simple"><person-group><name name-style="western"><surname>Fischer</surname><given-names>M</given-names></name></person-group> (<year>1968a</year>)<article-title> Genus <italic>Opius</italic> Wesmael: Die neotropischen Arten der <italic>diastatae</italic>-Gruppe (Hymenoptera, Braconidae).</article-title><source>Annalen Naturhistorische Museum Wien </source><volume>72</volume>: <fpage>77</fpage>-<lpage>101</lpage>.</mixed-citation></ref><ref id="B11"><mixed-citation xmlns:xlink="http://www.w3.org/1999/xlink" xlink:type="simple"><person-group><name name-style="western"><surname>Fischer</surname><given-names>M</given-names></name></person-group> (<year>1971</year>)<source> Index of Entomophagous Insects.</source><publisher-name>Hymenoptera Braconidae. World Opiinae. Le François</publisher-name>, <publisher-loc>Paris</publisher-loc>, <lpage>189</lpage> pp.</mixed-citation></ref><ref id="B13"><mixed-citation xmlns:xlink="http://www.w3.org/1999/xlink" xlink:type="simple"><person-group><name name-style="western"><surname>Fischer</surname><given-names>M</given-names></name></person-group> (<year>1977</year>)<article-title> Hymenoptera, Braconidae (Opiinae II-Amerika).</article-title><source>Das Tierreich </source><volume>96</volume>: <fpage>1</fpage>-<lpage>1001</lpage>.</mixed-citation></ref><ref id="B15"><mixed-citation xmlns:xlink="http://www.w3.org/1999/xlink" xlink:type="simple"><person-group><name name-style="western"><surname>Fischer</surname><given-names>M</given-names></name></person-group> (<year>1979a</year>)<source> Zur Kenntnis der Artenvielfalt bei den Opiinen-Wespen in der neotropischen Region (Hymenoptera, Braconidae, Opiinae). Polskie Pismo Entomologiczne 49: 227–297.</source></mixed-citation></ref><ref id="B33"><mixed-citation xmlns:xlink="http://www.w3.org/1999/xlink" xlink:type="simple"><person-group><name name-style="western"><surname>Yu</surname><given-names>DS</given-names></name><name name-style="western"><surname>Van Achterberg</surname><given-names>K</given-names></name><name name-style="western"><surname>Horstmann</surname><given-names>K</given-names></name></person-group> (<year>2005</year>)<source> World Ichneumonoidea 2004. Taxonomy, biology, morphology and distribution. Taxapad 2005. CD/DVD. Taxapad, Vancouver, <ext-link ext-link-type="uri" xlink:href="http://www.taxapad.com" xlink:type="simple">www.taxapad.com</ext-link></source></mixed-citation></ref><ref id="B34"><mixed-citation xmlns:xlink="http://www.w3.org/1999/xlink" xlink:type="simple"><person-group><name name-style="western"><surname>Yu</surname><given-names>DSK</given-names></name><name name-style="western"><surname>Van Achterberg</surname><given-names>C</given-names></name><name name-style="western"><surname>Horstmann</surname><given-names>K</given-names></name></person-group> (<year>2012</year>)<source> Taxapad 2012 - World Ichneumonoidea 2011. Taxonomy, biology, morphology and distribution. On USB Flash drive.<ext-link ext-link-type="uri" xlink:href="http://www.taxapad.com" xlink:type="simple">www.taxapad.com</ext-link>, Ontario.</source></mixed-citation></ref><ref id="B2"><mixed-citation xmlns:xlink="http://www.w3.org/1999/xlink" xlink:type="simple"><person-group><name name-style="western"><surname>Fischer</surname><given-names>M</given-names></name></person-group> (<year>1963</year>)<article-title> Die <italic>Opius</italic>-Arten der neotropischen Region (Hymenoptera, Braconidae).</article-title><source>Polskie Pismo Entomologiczne </source><volume>33</volume>: <fpage>253</fpage>-<lpage>409</lpage>.</mixed-citation></ref><ref id="B7"><mixed-citation xmlns:xlink="http://www.w3.org/1999/xlink" xlink:type="simple"><person-group><name name-style="western"><surname>Fischer</surname><given-names>M</given-names></name></person-group> (<year>1965d</year>)<article-title> Ueber neotropische Opiinae (Hymenoptera, Braconidae).</article-title><source>Annalen Naturhistorische Museum Wien </source><volume>68</volume>: <fpage>407</fpage>-<lpage>441</lpage>.</mixed-citation></ref></ref-list></tp:taxon-treatment>
