# Supplementary material for: An opiine Braconidae (Hymenoptera) reared from Richardiidae (Diptera) and recognition of a new species group of Opius s. l
Source: Zookeys. 2013 Apr 12;(289):65–101. doi: 10.3897/zookeys.289.4900 (PMC3677391; doi:10.3897/zookeys.289.4900)
Supplement: XML Treatment for Opius gabrieli [file zookeys.289.4900-treatment6.xml]

<!DOCTYPE tp:taxon-treatment
  PUBLIC "-//TaxonX//DTD Taxonomic Treatment Publishing DTD v0 20100105//EN" "tax-treatment-NSO.dtd">
<tp:taxon-treatment xmlns:tp="http://www.plazi.org/taxpub"><tp:treatment-meta><mixed-citation publication-type="journal"><person-group><name><surname>Wharton</surname><given-names>Robert</given-names></name><name><surname>Daniels</surname><given-names>Sophia</given-names></name><name><surname>Shirley</surname><given-names>Xanthe</given-names></name><name><surname>Restuccia</surname><given-names>Danielle</given-names></name></person-group><article-title>An opiine Braconidae (Hymenoptera) reared from Richardiidae (Diptera) and recognition of a new species group of 
                    <italic>Opius</italic> s. l.</article-title><source>Zookeys</source><day>12</day><month>4</month><year>2013</year><volume>2013</volume><issue>289</issue><fpage>65</fpage><lpage>101</lpage><pub-id pub-id-type="doi">10.3897/zookeys.289.4900</pub-id></mixed-citation></tp:treatment-meta><tp:nomenclature><tp:taxon-name>
                            <tp:taxon-name-part taxon-name-part-type="genus">Opius</tp:taxon-name-part>
                            <tp:taxon-name-part taxon-name-part-type="species">gabrieli</tp:taxon-name-part>
                        <object-id xmlns:xlink="http://www.w3.org/1999/xlink" xlink:type="simple">http://species-id.net/wiki/Opius_gabrieli</object-id>
								</tp:taxon-name><tp:taxon-authority>Fischer</tp:taxon-authority><xref ref-type="fig" rid="F4">Fig. 16</xref><tp:nomenclature-citation-list><tp:nomenclature-citation><tp:taxon-name>Opius gabrieli</tp:taxon-name><comment> Fischer, 1968a: 77–78 (key); 84–85 (description). Holotype female in AEIC (examined).</comment></tp:nomenclature-citation><tp:nomenclature-citation><tp:taxon-name>Opius gabrieli</tp:taxon-name><comment>: <xref ref-type="bibr" rid="B11">Fischer 1971</xref>: 68 (catalog).</comment></tp:nomenclature-citation><tp:nomenclature-citation><tp:taxon-name>Opius (Merotrachys) gabrieli</tp:taxon-name><comment>: <xref ref-type="bibr" rid="B13">Fischer 1977</xref>: 655–657, 675–676 (key, redescription); <xref ref-type="bibr" rid="B14">Fischer 1978</xref>: 166 (range expansion, allotype); <xref ref-type="bibr" rid="B15">Fischer 1979a</xref>: 264–266 (key); <xref ref-type="bibr" rid="B33">Yu et al. 2005</xref>, <xref ref-type="bibr" rid="B34">2012</xref> (electronic catalogs).</comment></tp:nomenclature-citation></tp:nomenclature-citation-list></tp:nomenclature><tp:treatment-sec sec-type="Type locality"><title>Type locality.</title><p>Brazil, Teresópolis.</p></tp:treatment-sec><tp:treatment-sec sec-type="Type material"><title>Type material.</title><p>Holotype. Female (AEIC), first label, first line: Teresópolis second line: III–11–66 Braz. third line: H. &amp; M. Townes</p></tp:treatment-sec><tp:treatment-sec sec-type="Paratypes"><title>Paratypes.</title><p>One female, one male (not seen), same data as holotype; one male (not seen), same data except 12.iii.1966.</p></tp:treatment-sec><tp:treatment-sec sec-type="Other specimens examined"><title>Other specimens examined.</title><p>One female, Costa Rica, Cartago, Turrialba, 3–5.vi.1976, M. Wasbauer (TAMU).</p><p><bold>Other material (not examined).</bold> Two males (one the allotype), Brazil, Carauru, iv.1972, M. Alvarenga.</p></tp:treatment-sec><tp:treatment-sec sec-type="Diagnosis"><title>Diagnosis.</title><p>Face finely but distinctly punctate, punctures separated by nearly 2 × their diameter, strongly shagreened adjacent eye margin, otherwise smooth between <!--PageBreak-->punctures. Eye in lateral view 2.0–2.5 × longer than temple; temples in dorsal view not or only weakly receding. Female antenna broken, male from original description with 50 flagellomeres, from subsequent description with 53 flagellomeres; setae on basal flagellomeres thin, pale. Mesoscutum very weakly declivitous, nearly on same plane as pronotum; notaulus extending laterally towards tegula as groove bordered by distinct supramarginal carina. Propodeum coarsely, carinately rugose, with short, deep median trough anteriorly separated from broad, irregular, ill-defined areola posteriorly. Fore wing 3RSa very weakly curved, nearly straight, 1.3–1.4 × longer than 2RS; m-cu interstitial to weakly antefurcal. T1 sharply declivitous anteriorly, pit delimited posterior-medially; surface shagreened; dorsal carinae weakly sinuate, nearly parallel-sided throughout, very weakly diverging subapically then weakly narrowing to apex, not distinctly transversely carinate between dorsal carinae. T2 mostly distinctly shagreened, smoother laterally, T3 faintly shagreened medially, smooth later<!--PageBreak-->ally. Ovipositor short; ovipositor sheath about 0.4 × length of mesosoma. Head, body, hind coxa and femur light orange except T3–6 infumate to completely black; wing lightly infumate.</p></tp:treatment-sec><tp:treatment-sec sec-type="Remarks"><title>Remarks.</title><p>This species was described from the female holotype plus one additional female and two male paratypes, all from the same locality in Brazil. <xref ref-type="bibr" rid="B14">Fischer (1978)</xref> recorded two additional males from “Carauru,” Brazil, designated one of these as the allotype, and incorrectly stated that the male was new (i.e. previously unknown). Carauru is an inadvertent misspelling of Caruaru.</p><p><italic><tp:taxon-name>Opius gabrieli</tp:taxon-name></italic> is nearly identical to <italic><tp:taxon-name>Opius ingenticornis</tp:taxon-name></italic>, <italic><tp:taxon-name>Opius melchioricus</tp:taxon-name></italic>, and the newly described <italic><tp:taxon-name>Opius rojam</tp:taxon-name></italic>. All four species have very short ovipositors (<xref ref-type="fig" rid="F4">Figs 13, 14, 16</xref>), heavily sculptured propodea (<xref ref-type="fig" rid="F7">Fig. 28</xref>), thinner, pale setae on the basal flagellomeres (<xref ref-type="fig" rid="F10">Fig. 39</xref>), and are predominantly orange. <italic><tp:taxon-name>Opius antennatus</tp:taxon-name></italic>, <italic><tp:taxon-name>Opius matthaei</tp:taxon-name></italic>, <italic><tp:taxon-name>Opius petri</tp:taxon-name></italic>, and <italic><tp:taxon-name>Opius raphaeli</tp:taxon-name></italic> are darker but otherwise share these features and together these eight species form a larger subgroup within the <italic>ingenticornis</italic> species group. <italic><tp:taxon-name>Opius gabrieli</tp:taxon-name></italic> is most readily recognized by the black apical metasomal terga relative to <italic><tp:taxon-name>Opius ingenticornis, O. melchioricus</tp:taxon-name></italic>, and <italic><tp:taxon-name>Opius rojam</tp:taxon-name></italic>. <italic><tp:taxon-name>Opius ingenticornis</tp:taxon-name></italic> and <italic><tp:taxon-name>Opius rojam</tp:taxon-name></italic> are more uniformly orange and the face is more completely shagreened than in the other two species whereas <italic><tp:taxon-name>Opius melchioricus</tp:taxon-name></italic> has the tegula black with dark transverse lines across the posterior margins of the meso- and metathorax. <italic><tp:taxon-name>Opius filiflagellatus</tp:taxon-name></italic> provides an interesting contrast since the propodeum is extensively carinately rugose and the metasoma is intensely shagreened anteriorly as in <italic><tp:taxon-name>Opius ingenticornis</tp:taxon-name></italic>, but the setal pattern on the basal flagellomeres does not match those of the subgroup delineated here.</p><p>The female specimen from Costa Rica listed above under other material examined is very similar to the holotype and we tentatively include it here. The most significant differences are in the color pattern and wing venation. The apex of the metasoma is dark in the specimen from Costa Rica, but not as contrastingly so as in the holotype. The position of the fore wing m-cu varies slightly between the two wings of the holotype, but is more distinctly postfurcal in the specimen from Costa Rica.</p></tp:treatment-sec><tp:treatment-sec><!--Section generated to contain objects referenced in tp:taxon-treatment.--><fig id="F4" position="float" orientation="portrait"><label>Figures 13–16.</label><caption><p><italic><tp:taxon-name>Opius</tp:taxon-name></italic> spp. holotypes, habitus. <bold>13</bold> <italic><tp:taxon-name>Opius rojam</tp:taxon-name></italic> Daniels &amp; Wharton sp. n. <bold>14</bold> <italic><tp:taxon-name>Opius antennatus</tp:taxon-name></italic> Fischer <bold>15</bold> <italic><tp:taxon-name>Opius curiosicornis</tp:taxon-name></italic> Fischer <bold>16</bold> <italic><tp:taxon-name>Opius gabrieli</tp:taxon-name></italic> Fischer.</p></caption><graphic xmlns:xlink="http://www.w3.org/1999/xlink" xlink:href="ZooKeys-289-065-g004.jpg" position="float" orientation="portrait" xlink:type="simple"/></fig><fig id="F7" position="float" orientation="portrait"><label>Figures 25–28.</label><caption><p><italic><tp:taxon-name>Opius</tp:taxon-name></italic> spp. holotypes, propodea. <bold>25</bold> <italic><tp:taxon-name>Opius nimifactus</tp:taxon-name></italic> Fischer <bold>26</bold> <italic><tp:taxon-name>Opius macrocornis</tp:taxon-name></italic> Fischer <bold>27</bold> <italic><tp:taxon-name>Opius curiosicornis</tp:taxon-name></italic> Fischer <bold>28</bold> <italic><tp:taxon-name>Opius ingenticornis</tp:taxon-name></italic> Fischer.</p></caption><graphic xmlns:xlink="http://www.w3.org/1999/xlink" xlink:href="ZooKeys-289-065-g007.jpg" position="float" orientation="portrait" xlink:type="simple"/></fig><fig id="F10" position="float" orientation="portrait"><label>Figures 37–40.</label><caption><p><italic><tp:taxon-name>Opius</tp:taxon-name></italic> spp. holotypes. <bold>37</bold> <italic><tp:taxon-name>Opius rojam</tp:taxon-name></italic> Daniels &amp; Wharton sp. n., T1 dorsal-lateral view <bold>38</bold> <italic><tp:taxon-name>Opius ingenticornis</tp:taxon-name></italic> Fischer, T1 dorsal view <bold>39</bold> <italic><tp:taxon-name>Opius rojam</tp:taxon-name></italic>, mesosoma oblique view <bold>40</bold> <italic><tp:taxon-name>Opius rojam</tp:taxon-name></italic>, T2+3 showing deformity.</p></caption><graphic xmlns:xlink="http://www.w3.org/1999/xlink" xlink:href="ZooKeys-289-065-g010.jpg" position="float" orientation="portrait" xlink:type="simple"/></fig></tp:treatment-sec><ref-list><ref id="B11"><mixed-citation xmlns:xlink="http://www.w3.org/1999/xlink" xlink:type="simple"><person-group><name name-style="western"><surname>Fischer</surname><given-names>M</given-names></name></person-group> (<year>1971</year>)<source> Index of Entomophagous Insects.</source><publisher-name>Hymenoptera Braconidae. World Opiinae. Le François</publisher-name>, <publisher-loc>Paris</publisher-loc>, <lpage>189</lpage> pp.</mixed-citation></ref><ref id="B13"><mixed-citation xmlns:xlink="http://www.w3.org/1999/xlink" xlink:type="simple"><person-group><name name-style="western"><surname>Fischer</surname><given-names>M</given-names></name></person-group> (<year>1977</year>)<article-title> Hymenoptera, Braconidae (Opiinae II-Amerika).</article-title><source>Das Tierreich </source><volume>96</volume>: <fpage>1</fpage>-<lpage>1001</lpage>.</mixed-citation></ref><ref id="B14"><mixed-citation xmlns:xlink="http://www.w3.org/1999/xlink" xlink:type="simple"><person-group><name name-style="western"><surname>Fischer</surname><given-names>M</given-names></name></person-group> (<year>1978</year>)<source> Uebersicht ueber die neotropischen Arten der Untergattung <italic>Opius</italic> Wesmael s. str. mit Beschreibung von acht neuen Spezies und weitere Angaben ueber amerikanische Opiinen (Hymenoptera, Braconidae). Bollettino dell’Istituto di Entomologia Agraria e dell’Osservatorio di Fitopatologia di Palermo 10:137– 168.</source></mixed-citation></ref><ref id="B15"><mixed-citation xmlns:xlink="http://www.w3.org/1999/xlink" xlink:type="simple"><person-group><name name-style="western"><surname>Fischer</surname><given-names>M</given-names></name></person-group> (<year>1979a</year>)<source> Zur Kenntnis der Artenvielfalt bei den Opiinen-Wespen in der neotropischen Region (Hymenoptera, Braconidae, Opiinae). Polskie Pismo Entomologiczne 49: 227–297.</source></mixed-citation></ref><ref id="B33"><mixed-citation xmlns:xlink="http://www.w3.org/1999/xlink" xlink:type="simple"><person-group><name name-style="western"><surname>Yu</surname><given-names>DS</given-names></name><name name-style="western"><surname>Van Achterberg</surname><given-names>K</given-names></name><name name-style="western"><surname>Horstmann</surname><given-names>K</given-names></name></person-group> (<year>2005</year>)<source> World Ichneumonoidea 2004. Taxonomy, biology, morphology and distribution. Taxapad 2005. CD/DVD. Taxapad, Vancouver, <ext-link ext-link-type="uri" xlink:href="http://www.taxapad.com" xlink:type="simple">www.taxapad.com</ext-link></source></mixed-citation></ref><ref id="B34"><mixed-citation xmlns:xlink="http://www.w3.org/1999/xlink" xlink:type="simple"><person-group><name name-style="western"><surname>Yu</surname><given-names>DSK</given-names></name><name name-style="western"><surname>Van Achterberg</surname><given-names>C</given-names></name><name name-style="western"><surname>Horstmann</surname><given-names>K</given-names></name></person-group> (<year>2012</year>)<source> Taxapad 2012 - World Ichneumonoidea 2011. Taxonomy, biology, morphology and distribution. On USB Flash drive.<ext-link ext-link-type="uri" xlink:href="http://www.taxapad.com" xlink:type="simple">www.taxapad.com</ext-link>, Ontario.</source></mixed-citation></ref></ref-list></tp:taxon-treatment>
