# Supplementary material for: An opiine Braconidae (Hymenoptera) reared from Richardiidae (Diptera) and recognition of a new species group of Opius s. l
Source: Zookeys. 2013 Apr 12;(289):65–101. doi: 10.3897/zookeys.289.4900 (PMC3677391; doi:10.3897/zookeys.289.4900)
Supplement: XML Treatment for Opius ingenticornis [file zookeys.289.4900-treatment7.xml]

<!DOCTYPE tp:taxon-treatment
  PUBLIC "-//TaxonX//DTD Taxonomic Treatment Publishing DTD v0 20100105//EN" "tax-treatment-NSO.dtd">
<tp:taxon-treatment xmlns:tp="http://www.plazi.org/taxpub"><tp:treatment-meta><mixed-citation publication-type="journal"><person-group><name><surname>Wharton</surname><given-names>Robert</given-names></name><name><surname>Daniels</surname><given-names>Sophia</given-names></name><name><surname>Shirley</surname><given-names>Xanthe</given-names></name><name><surname>Restuccia</surname><given-names>Danielle</given-names></name></person-group><article-title>An opiine Braconidae (Hymenoptera) reared from Richardiidae (Diptera) and recognition of a new species group of 
                    <italic>Opius</italic> s. l.</article-title><source>Zookeys</source><day>12</day><month>4</month><year>2013</year><volume>2013</volume><issue>289</issue><fpage>65</fpage><lpage>101</lpage><pub-id pub-id-type="doi">10.3897/zookeys.289.4900</pub-id></mixed-citation></tp:treatment-meta><tp:nomenclature><tp:taxon-name>
                            <tp:taxon-name-part taxon-name-part-type="genus">Opius</tp:taxon-name-part>
                            <tp:taxon-name-part taxon-name-part-type="species">ingenticornis</tp:taxon-name-part>
                        <object-id xmlns:xlink="http://www.w3.org/1999/xlink" xlink:type="simple">http://species-id.net/wiki/Opius_ingenticornis</object-id>
								</tp:taxon-name><tp:taxon-authority>Fischer</tp:taxon-authority><xref ref-type="fig" rid="F7">Figs 28</xref><xref ref-type="fig" rid="F10">, 38</xref><tp:nomenclature-citation-list><tp:nomenclature-citation><tp:taxon-name>Opius ingenticornis</tp:taxon-name><comment> Fischer, 1965c: 233–236. Holotype female in AEIC (examined).</comment></tp:nomenclature-citation><tp:nomenclature-citation><tp:taxon-name>Opius ingenticornis</tp:taxon-name><comment>: <xref ref-type="bibr" rid="B7">Fischer 1965d</xref>: 420 (key); <xref ref-type="bibr" rid="B8">Fischer 1968a</xref>: 77–78 (key); <xref ref-type="bibr" rid="B11">Fischer 1971</xref>: 76 (catalog).</comment></tp:nomenclature-citation><tp:nomenclature-citation><tp:taxon-name>Opius (Merotrachys) ingenticornis</tp:taxon-name><comment>: <xref ref-type="bibr" rid="B13">Fischer 1977</xref>: 655–657, 679–680 (key, redescription); <xref ref-type="bibr" rid="B15">Fischer 1979a</xref>: 264–266 (key); <xref ref-type="bibr" rid="B33">Yu et al. 2005</xref>, <xref ref-type="bibr" rid="B34">2012</xref> (electronic catalogs).</comment></tp:nomenclature-citation></tp:nomenclature-citation-list></tp:nomenclature><tp:treatment-sec sec-type="Type locality"><title>Type locality.</title><p>Peru, Quincemil, near Marcapata, 750 m.</p></tp:treatment-sec><tp:treatment-sec sec-type="Type material"><title>Type material.</title><p>Holotype. Female (AEIC), first label, first line: Quincemil, Perú second line: 750 m nr. Marcapata third line: Nov. 10–15, 1962 fourth line: Luis Peña</p><!--PageBreak--></tp:treatment-sec><tp:treatment-sec sec-type="Paratypes"><title>Paratypes.</title><p>One female, one male (not seen), same data as holotype except ix.1962; one female, two males (not seen), same data except 20–30.x.1962.</p></tp:treatment-sec><tp:treatment-sec sec-type="Diagnosis"><title>Diagnosis.</title><p>Face shagreened throughout. Eye in lateral view 2–3 × longer than temple; temples in dorsal view not receding. Female antenna with 47–49 flagellomeres, male with up to 62 flagellomeres; setae on basal flagellomeres thin, pale. Mesoscutum anteriorly on nearly same plane as pronotum, without distinct anterior declivity; notaulus extending laterally towards tegula as groove bordered by distinct supramarginal carina. Propodeum coarsely, carinately rugose and shagreened, with short median trough anteriorly, areola largely obscured by sculpture posteriorly. Fore wing 3RSa very weakly curved, nearly straight, 1.25 × longer than 2RS; m-cu interstitial to very weakly postfurcal. T1 sharply declivitous anteriorly, pit delimited posterior-medially; surface very intensely shagreened; dorsal carinae distinctly elevated, nearly parallel-sided throughout, weakly converging near apex, not sinuate, not obviously transversely carinate between dorsal carinae. T2+T3 distinctly shagreened. Ovipositor short; ovipositor sheath about 0.3–0.4 × length of mesosoma. Head, body, hind coxa and femur orange; antenna without pale subapical ring; wing weakly infumate.</p></tp:treatment-sec><tp:treatment-sec sec-type="Remarks"><title>Remarks.</title><p>This species was originally described from the female holotype plus two female and three male paratypes, all from Peru. <italic><tp:taxon-name>Opius ingenticornis</tp:taxon-name></italic> is characterized by <!--PageBreak-->the extensively shagreened facial sculpture and pale body. This species is very similar to <italic><tp:taxon-name>Opius rojam</tp:taxon-name></italic>, newly described above, based on coloration, relatively small second submarginal cell of the fore wing, and propodeal sculpture. <italic><tp:taxon-name>Opius ingenticornis</tp:taxon-name></italic> is somewhat smaller, with T1 more intensively shagreened (<xref ref-type="fig" rid="F10">Fig. 38</xref>) whereas <italic><tp:taxon-name>Opius rojam</tp:taxon-name></italic> is more rugose (<xref ref-type="fig" rid="F10">Fig. 37</xref>). See remarks under <italic><tp:taxon-name>Opius rojam</tp:taxon-name></italic>, <italic><tp:taxon-name>Opius filiflagellatus</tp:taxon-name></italic>, and <italic><tp:taxon-name>Opius gabrieli</tp:taxon-name></italic> for additional characteristics and diagnostic features relative to other members of this species group.</p></tp:treatment-sec><tp:treatment-sec><!--Section generated to contain objects referenced in tp:taxon-treatment.--><fig id="F7" position="float" orientation="portrait"><label>Figures 25–28.</label><caption><p><italic><tp:taxon-name>Opius</tp:taxon-name></italic> spp. holotypes, propodea. <bold>25</bold> <italic><tp:taxon-name>Opius nimifactus</tp:taxon-name></italic> Fischer <bold>26</bold> <italic><tp:taxon-name>Opius macrocornis</tp:taxon-name></italic> Fischer <bold>27</bold> <italic><tp:taxon-name>Opius curiosicornis</tp:taxon-name></italic> Fischer <bold>28</bold> <italic><tp:taxon-name>Opius ingenticornis</tp:taxon-name></italic> Fischer.</p></caption><graphic xmlns:xlink="http://www.w3.org/1999/xlink" xlink:href="ZooKeys-289-065-g007.jpg" position="float" orientation="portrait" xlink:type="simple"/></fig><fig id="F10" position="float" orientation="portrait"><label>Figures 37–40.</label><caption><p><italic><tp:taxon-name>Opius</tp:taxon-name></italic> spp. holotypes. <bold>37</bold> <italic><tp:taxon-name>Opius rojam</tp:taxon-name></italic> Daniels &amp; Wharton sp. n., T1 dorsal-lateral view <bold>38</bold> <italic><tp:taxon-name>Opius ingenticornis</tp:taxon-name></italic> Fischer, T1 dorsal view <bold>39</bold> <italic><tp:taxon-name>Opius rojam</tp:taxon-name></italic>, mesosoma oblique view <bold>40</bold> <italic><tp:taxon-name>Opius rojam</tp:taxon-name></italic>, T2+3 showing deformity.</p></caption><graphic xmlns:xlink="http://www.w3.org/1999/xlink" xlink:href="ZooKeys-289-065-g010.jpg" position="float" orientation="portrait" xlink:type="simple"/></fig></tp:treatment-sec><ref-list><ref id="B7"><mixed-citation xmlns:xlink="http://www.w3.org/1999/xlink" xlink:type="simple"><person-group><name name-style="western"><surname>Fischer</surname><given-names>M</given-names></name></person-group> (<year>1965d</year>)<article-title> Ueber neotropische Opiinae (Hymenoptera, Braconidae).</article-title><source>Annalen Naturhistorische Museum Wien </source><volume>68</volume>: <fpage>407</fpage>-<lpage>441</lpage>.</mixed-citation></ref><ref id="B8"><mixed-citation xmlns:xlink="http://www.w3.org/1999/xlink" xlink:type="simple"><person-group><name name-style="western"><surname>Fischer</surname><given-names>M</given-names></name></person-group> (<year>1968a</year>)<article-title> Genus <italic>Opius</italic> Wesmael: Die neotropischen Arten der <italic>diastatae</italic>-Gruppe (Hymenoptera, Braconidae).</article-title><source>Annalen Naturhistorische Museum Wien </source><volume>72</volume>: <fpage>77</fpage>-<lpage>101</lpage>.</mixed-citation></ref><ref id="B11"><mixed-citation xmlns:xlink="http://www.w3.org/1999/xlink" xlink:type="simple"><person-group><name name-style="western"><surname>Fischer</surname><given-names>M</given-names></name></person-group> (<year>1971</year>)<source> Index of Entomophagous Insects.</source><publisher-name>Hymenoptera Braconidae. World Opiinae. Le François</publisher-name>, <publisher-loc>Paris</publisher-loc>, <lpage>189</lpage> pp.</mixed-citation></ref><ref id="B13"><mixed-citation xmlns:xlink="http://www.w3.org/1999/xlink" xlink:type="simple"><person-group><name name-style="western"><surname>Fischer</surname><given-names>M</given-names></name></person-group> (<year>1977</year>)<article-title> Hymenoptera, Braconidae (Opiinae II-Amerika).</article-title><source>Das Tierreich </source><volume>96</volume>: <fpage>1</fpage>-<lpage>1001</lpage>.</mixed-citation></ref><ref id="B15"><mixed-citation xmlns:xlink="http://www.w3.org/1999/xlink" xlink:type="simple"><person-group><name name-style="western"><surname>Fischer</surname><given-names>M</given-names></name></person-group> (<year>1979a</year>)<source> Zur Kenntnis der Artenvielfalt bei den Opiinen-Wespen in der neotropischen Region (Hymenoptera, Braconidae, Opiinae). Polskie Pismo Entomologiczne 49: 227–297.</source></mixed-citation></ref><ref id="B33"><mixed-citation xmlns:xlink="http://www.w3.org/1999/xlink" xlink:type="simple"><person-group><name name-style="western"><surname>Yu</surname><given-names>DS</given-names></name><name name-style="western"><surname>Van Achterberg</surname><given-names>K</given-names></name><name name-style="western"><surname>Horstmann</surname><given-names>K</given-names></name></person-group> (<year>2005</year>)<source> World Ichneumonoidea 2004. Taxonomy, biology, morphology and distribution. Taxapad 2005. CD/DVD. Taxapad, Vancouver, <ext-link ext-link-type="uri" xlink:href="http://www.taxapad.com" xlink:type="simple">www.taxapad.com</ext-link></source></mixed-citation></ref><ref id="B34"><mixed-citation xmlns:xlink="http://www.w3.org/1999/xlink" xlink:type="simple"><person-group><name name-style="western"><surname>Yu</surname><given-names>DSK</given-names></name><name name-style="western"><surname>Van Achterberg</surname><given-names>C</given-names></name><name name-style="western"><surname>Horstmann</surname><given-names>K</given-names></name></person-group> (<year>2012</year>)<source> Taxapad 2012 - World Ichneumonoidea 2011. Taxonomy, biology, morphology and distribution. On USB Flash drive.<ext-link ext-link-type="uri" xlink:href="http://www.taxapad.com" xlink:type="simple">www.taxapad.com</ext-link>, Ontario.</source></mixed-citation></ref></ref-list></tp:taxon-treatment>
