# Supplementary material for: An opiine Braconidae (Hymenoptera) reared from Richardiidae (Diptera) and recognition of a new species group of Opius s. l
Source: Zookeys. 2013 Apr 12;(289):65–101. doi: 10.3897/zookeys.289.4900 (PMC3677391; doi:10.3897/zookeys.289.4900)
Supplement: XML Treatment for Opius macrocornis [file zookeys.289.4900-treatment8.xml]

<!DOCTYPE tp:taxon-treatment
  PUBLIC "-//TaxonX//DTD Taxonomic Treatment Publishing DTD v0 20100105//EN" "tax-treatment-NSO.dtd">
<tp:taxon-treatment xmlns:tp="http://www.plazi.org/taxpub"><tp:treatment-meta><mixed-citation publication-type="journal"><person-group><name><surname>Wharton</surname><given-names>Robert</given-names></name><name><surname>Daniels</surname><given-names>Sophia</given-names></name><name><surname>Shirley</surname><given-names>Xanthe</given-names></name><name><surname>Restuccia</surname><given-names>Danielle</given-names></name></person-group><article-title>An opiine Braconidae (Hymenoptera) reared from Richardiidae (Diptera) and recognition of a new species group of 
                    <italic>Opius</italic> s. l.</article-title><source>Zookeys</source><day>12</day><month>4</month><year>2013</year><volume>2013</volume><issue>289</issue><fpage>65</fpage><lpage>101</lpage><pub-id pub-id-type="doi">10.3897/zookeys.289.4900</pub-id></mixed-citation></tp:treatment-meta><tp:nomenclature><tp:taxon-name>
                            <tp:taxon-name-part taxon-name-part-type="genus">Opius</tp:taxon-name-part>
                            <tp:taxon-name-part taxon-name-part-type="species">macrocornis</tp:taxon-name-part>
                        <object-id xmlns:xlink="http://www.w3.org/1999/xlink" xlink:type="simple">http://species-id.net/wiki/Opius_macrocornis</object-id>
								</tp:taxon-name><tp:taxon-authority>Fischer</tp:taxon-authority><xref ref-type="fig" rid="F7">Fig. 26</xref><tp:nomenclature-citation-list><tp:nomenclature-citation><tp:taxon-name>Opius macrocornis</tp:taxon-name><comment> Fischer, 1965b: 298–300. Holotype male in AEIC (examined).</comment></tp:nomenclature-citation><tp:nomenclature-citation><tp:taxon-name>Opius macrocornis</tp:taxon-name><comment>: <xref ref-type="bibr" rid="B7">Fischer 1965d</xref>: 419 (key); <xref ref-type="bibr" rid="B10">Fischer 1969</xref>: 162–163 (key); <xref ref-type="bibr" rid="B11">Fischer 1971</xref>: 84 (catalog).</comment></tp:nomenclature-citation><tp:nomenclature-citation><tp:taxon-name>Opius (Pendopius) macrocornis</tp:taxon-name><comment>: <xref ref-type="bibr" rid="B13">Fischer 1977</xref>: 714–715, 727–728 (key, redescription); <xref ref-type="bibr" rid="B16">Fischer 1979b</xref>: 484–486, 495 (key); <xref ref-type="bibr" rid="B33">Yu et al. 2005</xref>, <xref ref-type="bibr" rid="B34">2012</xref> (electronic catalogs).</comment></tp:nomenclature-citation></tp:nomenclature-citation-list></tp:nomenclature><tp:treatment-sec sec-type="Type locality"><title>Type locality.</title><p>Peru, Quincemil, near Marcapata, 750 m.</p></tp:treatment-sec><tp:treatment-sec sec-type="Type material"><title>Type material.</title><p>Holotype. Male (AEIC), first label, first line: Quincemil, Perú second line: 750 m nr. Marcapata third line: Nov. 10-15, 1962 fourth line: Luis Peña Sept.</p></tp:treatment-sec><tp:treatment-sec sec-type="Diagnosis"><title>Diagnosis.</title><p>Face very faintly punctate, otherwise smooth, polished throughout. Eye in lateral view 2.4–2.6 × longer than temple; temples in dorsal view not or only weakly receding. Male antenna with 45 flagellomeres; setae on basal flagellomeres thick, dark. Mesoscutum with weak declivity; supramarginal carina absent or apparently so. Propodeum smooth, polished with shallow median trough anteriorly continuous with broader, weakly defined areola posteriorly. Fore wing 3RSa straight, about 1.6 × longer than 2RS; m-cu postfurcal. T1 evenly curving into basal pit anteriorly, not distinctly declivitous, pit well-defined, delimited posterior-medially; surface smooth, polished; dorsal carinae parallel-sided for most of their length, distinctly converging near posterior margin, not sinuate, not transversely carinate between dorsal carinae. T2+T3 smooth, polished. Head, body, hind coxa and femur pale orange; antenna without pale subapical ring; wing darkly infumate.</p></tp:treatment-sec><tp:treatment-sec sec-type="Remarks"><title>Remarks.</title><p>This species is known only from the male holotype and is very similar to <italic><tp:taxon-name>Opius nimifactus</tp:taxon-name></italic>, as noted by <xref ref-type="bibr" rid="B16">Fischer (1979b)</xref>. Both species are characterized by greatly reduced propodeal sculpture (<xref ref-type="fig" rid="F7">Figs 25–26</xref>), relatively smooth T1, and absence of any shagreening on T2. T1 anteriorly is more gradually sloping in <italic><tp:taxon-name>Opius macrocornis</tp:taxon-name></italic>, and <italic><tp:taxon-name>Opius macrocornis</tp:taxon-name></italic> is more uniformly pale orange: lacking the black tegula and dark margins of the mesoscutum that characterize <italic><tp:taxon-name>Opius nimifactus</tp:taxon-name></italic>. There is a patch of sculpture between the notaulus and the anterior-lateral margin of the mesoscutum in <italic><tp:taxon-name>Opius nimifactus</tp:taxon-name></italic> but this area is largely smooth in <italic><tp:taxon-name>Opius macrocornis</tp:taxon-name></italic>. The mesoscutum is also weakly declivitous in <italic><tp:taxon-name>Opius macrocornis</tp:taxon-name></italic> but flatter in <italic><tp:taxon-name>Opius nimifactus</tp:taxon-name></italic>. <xref ref-type="bibr" rid="B16">Fischer (1979b)</xref> provides additional comparison of the two species. Both of these species were placed in the subgenus <italic><tp:taxon-name>Pendopius</tp:taxon-name></italic> by <xref ref-type="bibr" rid="B13">Fischer (1977</xref>, <xref ref-type="bibr" rid="B16">1979b</xref>) because of the absence of sculpture on T2. The shagreened <!--PageBreak-->sculpture on the metasoma appears to vary intraspecifically in opiines when there is sufficient material for comparison, and is often extremely weak in some of the species of the <italic>ingenticornis</italic> species group. We therefore do not consider the sculpture pattern alone to be adequate for characterizing subgenera or species groups, and treat it as variably present or absent in the <italic>ingenticornis</italic> species group. Both <italic><tp:taxon-name>Opius macrocornis</tp:taxon-name></italic> and <italic><tp:taxon-name>Opius nimifactus</tp:taxon-name></italic> fall within our concept of the <italic>ingenticornis</italic> species group, resembling species with relatively reduced sculpture and darker, thicker flagellar setae such as <italic><tp:taxon-name>Opius curiosicornis</tp:taxon-name></italic>.</p></tp:treatment-sec><tp:treatment-sec><!--Section generated to contain objects referenced in tp:taxon-treatment.--><fig id="F7" position="float" orientation="portrait"><label>Figures 25–28.</label><caption><p><italic><tp:taxon-name>Opius</tp:taxon-name></italic> spp. holotypes, propodea. <bold>25</bold> <italic><tp:taxon-name>Opius nimifactus</tp:taxon-name></italic> Fischer <bold>26</bold> <italic><tp:taxon-name>Opius macrocornis</tp:taxon-name></italic> Fischer <bold>27</bold> <italic><tp:taxon-name>Opius curiosicornis</tp:taxon-name></italic> Fischer <bold>28</bold> <italic><tp:taxon-name>Opius ingenticornis</tp:taxon-name></italic> Fischer.</p></caption><graphic xmlns:xlink="http://www.w3.org/1999/xlink" xlink:href="ZooKeys-289-065-g007.jpg" position="float" orientation="portrait" xlink:type="simple"/></fig></tp:treatment-sec><ref-list><ref id="B7"><mixed-citation xmlns:xlink="http://www.w3.org/1999/xlink" xlink:type="simple"><person-group><name name-style="western"><surname>Fischer</surname><given-names>M</given-names></name></person-group> (<year>1965d</year>)<article-title> Ueber neotropische Opiinae (Hymenoptera, Braconidae).</article-title><source>Annalen Naturhistorische Museum Wien </source><volume>68</volume>: <fpage>407</fpage>-<lpage>441</lpage>.</mixed-citation></ref><ref id="B10"><mixed-citation xmlns:xlink="http://www.w3.org/1999/xlink" xlink:type="simple"><person-group><name name-style="western"><surname>Fischer</surname><given-names>M</given-names></name></person-group> (<year>1969</year>)<source> Zusammenfassung der neotropischen Arten der <italic>pendulus</italic>-Gruppe des Genus <italic>Opius</italic> Wesm. (Hymenoptera, Braconidae). Zeitschrift fuer angewandte Entomologie 64: 162–179.</source></mixed-citation></ref><ref id="B11"><mixed-citation xmlns:xlink="http://www.w3.org/1999/xlink" xlink:type="simple"><person-group><name name-style="western"><surname>Fischer</surname><given-names>M</given-names></name></person-group> (<year>1971</year>)<source> Index of Entomophagous Insects.</source><publisher-name>Hymenoptera Braconidae. World Opiinae. Le François</publisher-name>, <publisher-loc>Paris</publisher-loc>, <lpage>189</lpage> pp.</mixed-citation></ref><ref id="B13"><mixed-citation xmlns:xlink="http://www.w3.org/1999/xlink" xlink:type="simple"><person-group><name name-style="western"><surname>Fischer</surname><given-names>M</given-names></name></person-group> (<year>1977</year>)<article-title> Hymenoptera, Braconidae (Opiinae II-Amerika).</article-title><source>Das Tierreich </source><volume>96</volume>: <fpage>1</fpage>-<lpage>1001</lpage>.</mixed-citation></ref><ref id="B16"><mixed-citation xmlns:xlink="http://www.w3.org/1999/xlink" xlink:type="simple"><person-group><name name-style="western"><surname>Fischer</surname><given-names>M</given-names></name></person-group> (<year>1979b</year>)<article-title> Neotropische Opiinae: Neue Arten der Gattungen <italic>Euopius</italic> Fischer und <italic>Opius</italic> Wesmael (Hymenoptera, Braconidae).</article-title><source>Annalen des Naturhistorischen Museum in Wien </source><volume>82</volume>: <fpage>479</fpage>-<lpage>516</lpage>.</mixed-citation></ref><ref id="B33"><mixed-citation xmlns:xlink="http://www.w3.org/1999/xlink" xlink:type="simple"><person-group><name name-style="western"><surname>Yu</surname><given-names>DS</given-names></name><name name-style="western"><surname>Van Achterberg</surname><given-names>K</given-names></name><name name-style="western"><surname>Horstmann</surname><given-names>K</given-names></name></person-group> (<year>2005</year>)<source> World Ichneumonoidea 2004. Taxonomy, biology, morphology and distribution. Taxapad 2005. CD/DVD. Taxapad, Vancouver, <ext-link ext-link-type="uri" xlink:href="http://www.taxapad.com" xlink:type="simple">www.taxapad.com</ext-link></source></mixed-citation></ref><ref id="B34"><mixed-citation xmlns:xlink="http://www.w3.org/1999/xlink" xlink:type="simple"><person-group><name name-style="western"><surname>Yu</surname><given-names>DSK</given-names></name><name name-style="western"><surname>Van Achterberg</surname><given-names>C</given-names></name><name name-style="western"><surname>Horstmann</surname><given-names>K</given-names></name></person-group> (<year>2012</year>)<source> Taxapad 2012 - World Ichneumonoidea 2011. Taxonomy, biology, morphology and distribution. On USB Flash drive.<ext-link ext-link-type="uri" xlink:href="http://www.taxapad.com" xlink:type="simple">www.taxapad.com</ext-link>, Ontario.</source></mixed-citation></ref></ref-list></tp:taxon-treatment>
