# Supplementary material for: An opiine Braconidae (Hymenoptera) reared from Richardiidae (Diptera) and recognition of a new species group of Opius s. l
Source: Zookeys. 2013 Apr 12;(289):65–101. doi: 10.3897/zookeys.289.4900 (PMC3677391; doi:10.3897/zookeys.289.4900)
Supplement: XML Treatment for Opius matthaei [file zookeys.289.4900-treatment9.xml]

<!DOCTYPE tp:taxon-treatment
  PUBLIC "-//TaxonX//DTD Taxonomic Treatment Publishing DTD v0 20100105//EN" "tax-treatment-NSO.dtd">
<tp:taxon-treatment xmlns:tp="http://www.plazi.org/taxpub"><tp:treatment-meta><mixed-citation publication-type="journal"><person-group><name><surname>Wharton</surname><given-names>Robert</given-names></name><name><surname>Daniels</surname><given-names>Sophia</given-names></name><name><surname>Shirley</surname><given-names>Xanthe</given-names></name><name><surname>Restuccia</surname><given-names>Danielle</given-names></name></person-group><article-title>An opiine Braconidae (Hymenoptera) reared from Richardiidae (Diptera) and recognition of a new species group of 
                    <italic>Opius</italic> s. l.</article-title><source>Zookeys</source><day>12</day><month>4</month><year>2013</year><volume>2013</volume><issue>289</issue><fpage>65</fpage><lpage>101</lpage><pub-id pub-id-type="doi">10.3897/zookeys.289.4900</pub-id></mixed-citation></tp:treatment-meta><tp:nomenclature><tp:taxon-name>
                            <tp:taxon-name-part taxon-name-part-type="genus">Opius</tp:taxon-name-part>
                            <tp:taxon-name-part taxon-name-part-type="species">matthaei</tp:taxon-name-part>
                        <object-id xmlns:xlink="http://www.w3.org/1999/xlink" xlink:type="simple">http://species-id.net/wiki/Opius_matthaei</object-id>
								</tp:taxon-name><tp:taxon-authority>Fischer</tp:taxon-authority><xref ref-type="fig" rid="F1">Figs 1</xref><xref ref-type="fig" rid="F8">, 30</xref><xref ref-type="fig" rid="F9">, 34</xref><tp:nomenclature-citation-list><tp:nomenclature-citation><tp:taxon-name>Opius matthaei</tp:taxon-name><comment> Fischer, 1968a: 77–78 (key); 90–92 (description). Holotype female in AEIC (examined).</comment></tp:nomenclature-citation><tp:nomenclature-citation><tp:taxon-name>Opius matthaei</tp:taxon-name><comment>: <xref ref-type="bibr" rid="B11">Fischer 1971</xref>: 86 (catalog).</comment></tp:nomenclature-citation><tp:nomenclature-citation><tp:taxon-name>Opius (Merotrachys) matthaei</tp:taxon-name><comment>: <xref ref-type="bibr" rid="B13">Fischer 1977</xref>: 655–656, 685–687 (key, redescription); <xref ref-type="bibr" rid="B15">Fischer 1979a</xref>: 264 (key); <xref ref-type="bibr" rid="B33">Yu et al. 2005</xref>, <xref ref-type="bibr" rid="B34">2012</xref> (electronic catalogs).</comment></tp:nomenclature-citation><!--PageBreak--></tp:nomenclature-citation-list></tp:nomenclature><tp:treatment-sec sec-type="Type locality"><title>Type locality.</title><p>Brazil, Campina Grande, near Curitiba.</p></tp:treatment-sec><tp:treatment-sec sec-type="Type material"><title>Type material.</title><p>Holotype. Female (AEIC), first label, first line: Campina Grande second line: nr. Curitiba third line: II–17–66 Brazil fourth line: H.&amp;M. Townes</p></tp:treatment-sec><tp:treatment-sec sec-type="Diagnosis"><title>Diagnosis.</title><p>Face finely granular or coarsely shagreened throughout. Eye in lateral view 2.4–2.7 × longer than temple; temples in dorsal view not receding. Female antenna with 57 flagellomeres; setae on basal flagellomeres thin, pale. Mesoscutum anteriorly on nearly same plane as pronotum, without distinct anterior declivity; notaulus extending laterally towards tegula as groove bordered by distinct supramarginal carina, base of notaulus weakly rugulose, thus appearing to extend to anterior margin of mesoscutum. Propodeum rugulose to finely granular with shallow median trough anteriorly, areola obscured by sculpture posteriorly. Fore wing 3RSa weakly curved, 1.3 × longer than 2RS; m-cu weakly antefurcal. T1 sharply declivitous anteriorly, pit delimited posterior-medially; surface rugulose between dorsal carinae, shagreened laterally; dorsal carinae weakly sinuate, broadening subapically, narrowing apically. T2 distinctly shagreened, T3 more weakly so, becoming smooth, polished laterally. Ovipositor short; ovipositor sheath about 0.3–0.4 × length of mesosoma. Head, propodeum, T1, T4–T6 dark reddish brown to dark brown; mesosoma mottled dark orange to dark reddish brown; T2+T3 reddish brown; hind coxa and femur dark yellow; antenna without subapical pale ring; wing lightly infumate, nearly hyaline.</p></tp:treatment-sec><tp:treatment-sec sec-type="Remarks"><title>Remarks.</title><p>This species is known only from the female holotype. It is a relatively dark species, most closely resembling <italic><tp:taxon-name>Opius albericus</tp:taxon-name></italic> and <italic><tp:taxon-name>Opius pilosicornis</tp:taxon-name></italic> in that regard, but the legs are more uniformly yellow in <italic><tp:taxon-name>Opius matthaei</tp:taxon-name></italic> (<xref ref-type="fig" rid="F5">Figs 17, 19</xref>, <xref ref-type="fig" rid="F9">34</xref>). In keys to species of the subgenus <italic><tp:taxon-name>Merotrachys</tp:taxon-name></italic> (<xref ref-type="bibr" rid="B13">Fischer 1977</xref>, <xref ref-type="bibr" rid="B15">1979a</xref>), <italic><tp:taxon-name>Opius matthaei</tp:taxon-name></italic> is widely separated from <italic><tp:taxon-name>Opius albericus</tp:taxon-name></italic> and <italic><tp:taxon-name>Opius pilosicornis</tp:taxon-name></italic> because of slight differences in the position of fore wing m-cu (antefurcal as in <xref ref-type="fig" rid="F8">Fig. 30</xref>, but only weakly so). <italic><tp:taxon-name>Opius matthaei</tp:taxon-name></italic> is most readily characterized by the densely granular facial sculpture (<xref ref-type="fig" rid="F1">Fig. 1</xref>).</p><fig id="F9" position="float" orientation="portrait"><label>Figures 33–36.</label><caption><p><italic><tp:taxon-name>Opius</tp:taxon-name></italic> spp. holotypes, habitus. <bold>33</bold> <italic><tp:taxon-name>Opius michaeli</tp:taxon-name></italic> Fischer <bold>34</bold> <italic><tp:taxon-name>Opius matthaei</tp:taxon-name></italic> Fischer <bold>35</bold> <italic><tp:taxon-name>Opius petri</tp:taxon-name></italic> Fischer <bold>36</bold> <italic><tp:taxon-name>Opius raphaeli</tp:taxon-name></italic> Fischer.</p></caption><graphic xmlns:xlink="http://www.w3.org/1999/xlink" xlink:href="ZooKeys-289-065-g009.jpg" position="float" orientation="portrait" xlink:type="simple"/></fig><fig id="F10" position="float" orientation="portrait"><label>Figures 37–40.</label><caption><p><italic><tp:taxon-name>Opius</tp:taxon-name></italic> spp. holotypes. <bold>37</bold> <italic><tp:taxon-name>Opius rojam</tp:taxon-name></italic> Daniels &amp; Wharton sp. n., T1 dorsal-lateral view <bold>38</bold> <italic><tp:taxon-name>Opius ingenticornis</tp:taxon-name></italic> Fischer, T1 dorsal view <bold>39</bold> <italic><tp:taxon-name>Opius rojam</tp:taxon-name></italic>, mesosoma oblique view <bold>40</bold> <italic><tp:taxon-name>Opius rojam</tp:taxon-name></italic>, T2+3 showing deformity.</p></caption><graphic xmlns:xlink="http://www.w3.org/1999/xlink" xlink:href="ZooKeys-289-065-g010.jpg" position="float" orientation="portrait" xlink:type="simple"/></fig></tp:treatment-sec><tp:treatment-sec><!--Section generated to contain objects referenced in tp:taxon-treatment.--><fig id="F1" position="float" orientation="portrait"><label>Figures 1–4.</label><caption><p><italic><tp:taxon-name>Opius</tp:taxon-name></italic> spp., face. <bold>1</bold> <italic><tp:taxon-name>Opius matthaei</tp:taxon-name></italic> Fischer, holotype, showing granular sculpture <bold>2</bold> <italic><tp:taxon-name>Opius raphaeli</tp:taxon-name></italic> Fischer, holotype <bold>3</bold> <italic><tp:taxon-name>Opius melchioricus</tp:taxon-name></italic> Fischer <bold>4</bold> <italic><tp:taxon-name>Opius rojam</tp:taxon-name></italic> Daniels &amp; Wharton sp. n., holotype.</p></caption><graphic xmlns:xlink="http://www.w3.org/1999/xlink" xlink:href="ZooKeys-289-065-g001.jpg" position="float" orientation="portrait" xlink:type="simple"/></fig><fig id="F8" position="float" orientation="portrait"><label>Figures 29–32.</label><caption><p><italic><tp:taxon-name>Opius</tp:taxon-name></italic> spp., holotypes. <bold>29</bold> <italic><tp:taxon-name>Opius rojam</tp:taxon-name></italic> Daniels &amp; Wharton sp. n., fore and hind wing <bold>30</bold> <italic><tp:taxon-name>Opius matthaei</tp:taxon-name></italic> fore wing<bold>31</bold> <italic><tp:taxon-name>Opius curiosicornis</tp:taxon-name></italic> Fischer, T1 lateral view <bold>32</bold> <italic><tp:taxon-name>Opius filiflagellatus</tp:taxon-name></italic> Fischer, metasoma.</p></caption><graphic xmlns:xlink="http://www.w3.org/1999/xlink" xlink:href="ZooKeys-289-065-g008.jpg" position="float" orientation="portrait" xlink:type="simple"/></fig><fig id="F5" position="float" orientation="portrait"><label>Figures 17–20.</label><caption><p><italic><tp:taxon-name>Opius</tp:taxon-name></italic> spp., holotypes <bold>17</bold> <italic><tp:taxon-name>Opius albericus</tp:taxon-name></italic> Fischer, habitus <bold>18</bold> <italic><tp:taxon-name>Opius albericus</tp:taxon-name></italic> head in dorsal view <bold>19</bold> <italic><tp:taxon-name>Opius pilosicornis</tp:taxon-name></italic> Fischer, habitus <bold>20</bold> <italic><tp:taxon-name>Opius pilosicornis</tp:taxon-name></italic> head in dorsal view.</p></caption><graphic xmlns:xlink="http://www.w3.org/1999/xlink" xlink:href="ZooKeys-289-065-g005.jpg" position="float" orientation="portrait" xlink:type="simple"/></fig></tp:treatment-sec><ref-list><ref id="B11"><mixed-citation xmlns:xlink="http://www.w3.org/1999/xlink" xlink:type="simple"><person-group><name name-style="western"><surname>Fischer</surname><given-names>M</given-names></name></person-group> (<year>1971</year>)<source> Index of Entomophagous Insects.</source><publisher-name>Hymenoptera Braconidae. World Opiinae. Le François</publisher-name>, <publisher-loc>Paris</publisher-loc>, <lpage>189</lpage> pp.</mixed-citation></ref><ref id="B13"><mixed-citation xmlns:xlink="http://www.w3.org/1999/xlink" xlink:type="simple"><person-group><name name-style="western"><surname>Fischer</surname><given-names>M</given-names></name></person-group> (<year>1977</year>)<article-title> Hymenoptera, Braconidae (Opiinae II-Amerika).</article-title><source>Das Tierreich </source><volume>96</volume>: <fpage>1</fpage>-<lpage>1001</lpage>.</mixed-citation></ref><ref id="B15"><mixed-citation xmlns:xlink="http://www.w3.org/1999/xlink" xlink:type="simple"><person-group><name name-style="western"><surname>Fischer</surname><given-names>M</given-names></name></person-group> (<year>1979a</year>)<source> Zur Kenntnis der Artenvielfalt bei den Opiinen-Wespen in der neotropischen Region (Hymenoptera, Braconidae, Opiinae). Polskie Pismo Entomologiczne 49: 227–297.</source></mixed-citation></ref><ref id="B33"><mixed-citation xmlns:xlink="http://www.w3.org/1999/xlink" xlink:type="simple"><person-group><name name-style="western"><surname>Yu</surname><given-names>DS</given-names></name><name name-style="western"><surname>Van Achterberg</surname><given-names>K</given-names></name><name name-style="western"><surname>Horstmann</surname><given-names>K</given-names></name></person-group> (<year>2005</year>)<source> World Ichneumonoidea 2004. Taxonomy, biology, morphology and distribution. Taxapad 2005. CD/DVD. Taxapad, Vancouver, <ext-link ext-link-type="uri" xlink:href="http://www.taxapad.com" xlink:type="simple">www.taxapad.com</ext-link></source></mixed-citation></ref><ref id="B34"><mixed-citation xmlns:xlink="http://www.w3.org/1999/xlink" xlink:type="simple"><person-group><name name-style="western"><surname>Yu</surname><given-names>DSK</given-names></name><name name-style="western"><surname>Van Achterberg</surname><given-names>C</given-names></name><name name-style="western"><surname>Horstmann</surname><given-names>K</given-names></name></person-group> (<year>2012</year>)<source> Taxapad 2012 - World Ichneumonoidea 2011. Taxonomy, biology, morphology and distribution. On USB Flash drive.<ext-link ext-link-type="uri" xlink:href="http://www.taxapad.com" xlink:type="simple">www.taxapad.com</ext-link>, Ontario.</source></mixed-citation></ref></ref-list></tp:taxon-treatment>
