# Supplementary material for: An opiine Braconidae (Hymenoptera) reared from Richardiidae (Diptera) and recognition of a new species group of Opius s. l
Source: Zookeys. 2013 Apr 12;(289):65–101. doi: 10.3897/zookeys.289.4900 (PMC3677391; doi:10.3897/zookeys.289.4900)
Supplement: XML Treatment for Opius melchioricus [file zookeys.289.4900-treatment10.xml]

<!DOCTYPE tp:taxon-treatment
  PUBLIC "-//TaxonX//DTD Taxonomic Treatment Publishing DTD v0 20100105//EN" "tax-treatment-NSO.dtd">
<tp:taxon-treatment xmlns:tp="http://www.plazi.org/taxpub"><tp:treatment-meta><mixed-citation publication-type="journal"><person-group><name><surname>Wharton</surname><given-names>Robert</given-names></name><name><surname>Daniels</surname><given-names>Sophia</given-names></name><name><surname>Shirley</surname><given-names>Xanthe</given-names></name><name><surname>Restuccia</surname><given-names>Danielle</given-names></name></person-group><article-title>An opiine Braconidae (Hymenoptera) reared from Richardiidae (Diptera) and recognition of a new species group of 
                    <italic>Opius</italic> s. l.</article-title><source>Zookeys</source><day>12</day><month>4</month><year>2013</year><volume>2013</volume><issue>289</issue><fpage>65</fpage><lpage>101</lpage><pub-id pub-id-type="doi">10.3897/zookeys.289.4900</pub-id></mixed-citation></tp:treatment-meta><tp:nomenclature><tp:taxon-name>
                            <tp:taxon-name-part taxon-name-part-type="genus">Opius</tp:taxon-name-part>
                            <tp:taxon-name-part taxon-name-part-type="species">melchioricus</tp:taxon-name-part>
                        <object-id xmlns:xlink="http://www.w3.org/1999/xlink" xlink:type="simple">http://species-id.net/wiki/Opius_melchioricus</object-id>
								</tp:taxon-name><tp:taxon-authority>Fischer</tp:taxon-authority><xref ref-type="fig" rid="F1">Figs 3</xref><xref ref-type="fig" rid="F2">, 5</xref><tp:nomenclature-citation-list><tp:nomenclature-citation><tp:taxon-name>Opius (Merotrachys) melchioricus</tp:taxon-name><comment> Fischer, 1979a: 264–266 (key); 271–273 (description). Holotype male in AEIC (examined).</comment></tp:nomenclature-citation><tp:nomenclature-citation><tp:taxon-name>Opius (Merotrachys) melchioricus</tp:taxon-name><comment>: <xref ref-type="bibr" rid="B33">Yu et al. 2005</xref>, <xref ref-type="bibr" rid="B34">2012</xref> (electronic catalogs).</comment></tp:nomenclature-citation></tp:nomenclature-citation-list></tp:nomenclature><tp:treatment-sec sec-type="Type locality"><title>Type locality.</title><p>Brazil, Guanabara, Reprêsa Rio Grande.</p></tp:treatment-sec><tp:treatment-sec sec-type="Type material"><title>Type material.</title><p>Holotype. Male (AEIC), first label, first line: ReprêsaRioGrande second line: Guanabara, Brazil third line: January, 1968 Brazil fourth line: M. Alvarenga.</p></tp:treatment-sec><tp:treatment-sec sec-type="Other specimens examined"><title>Other specimens examined.</title><p>One female, same data as holotype (TAMU).</p></tp:treatment-sec><tp:treatment-sec sec-type="Diagnosis"><title>Diagnosis.</title><p>Face finely but distinctly punctate, punctures separated by nearly 2 × their diameter, strongly shagreened adjacent eye margin, otherwise smooth between punctures. Eye in lateral view roughly 2.5 (male) and 3.0 (female) × longer than temple; temples in dorsal view not or only weakly receding. Female antenna with 53 flagellom<!--PageBreak-->eres, male holotype with 56–57 flagellomeres; setae on basal flagellomeres thin, pale. Mesoscutum anteriorly on nearly same plane as pronotum, without distinct anterior declivity; notaulus extending laterally towards tegula as groove bordered by distinct supramarginal carina. Propodeum coarsely carinately rugose with deep median trough anteriorly separated by carina from broad median, roughly pentagonal to elliptical areola posteriorly, areola carinately sculptured medially. Fore wing 3RSa straight, 1.3 × longer than 2RS; m-cu postfurcal. T1 sharply declivitous anteriorly, pit delimited posterior-medially; surface carinately rugose medially, rugulose laterally; dorsal carinae distinctly elevated, nearly parallel-sided throughout, weakly converging posteriorly, not sinuate, transversely carinate between dorsal carinae. T2 and T3 distinctly shagreened. Ovipositor short; ovipositor sheath about 0.3–0.4 × length of mesosoma. Head, body, hind coxa and femur orange to pale orange; tegula, posterior margins of mesonotum, metanotum, and T3–6 dark reddish brown, T6 more uniformly weakly infumate; antenna without pale subapical ring; wing infumate in male, more nearly hyaline in female.</p></tp:treatment-sec><tp:treatment-sec sec-type="Remarks"><title>Remarks.</title><p>Previously known only from the male holotype. Female characters are based on a specimen collected at the type locality in Brazil (TAMU). The female differs <!--PageBreak-->from the holotype primarily in wing venation, with 3RSa about 1.5 × longer than 2RS and the wing is more nearly hyaline. Otherwise, body coloration and sculpture are the same. This species is characterized by the dark transverse markings on the posterior margins of the meso- and metathorax. It is most similar to <italic><tp:taxon-name>Opius rojam</tp:taxon-name></italic>, <italic><tp:taxon-name>Opius gabrieli</tp:taxon-name></italic> and <italic><tp:taxon-name>Opius ingenticornis</tp:taxon-name></italic>. For a detailed comparison, see remarks section under <italic><tp:taxon-name>Opius gabrieli</tp:taxon-name></italic>.</p></tp:treatment-sec><tp:treatment-sec><!--Section generated to contain objects referenced in tp:taxon-treatment.--><fig id="F1" position="float" orientation="portrait"><label>Figures 1–4.</label><caption><p><italic><tp:taxon-name>Opius</tp:taxon-name></italic> spp., face. <bold>1</bold> <italic><tp:taxon-name>Opius matthaei</tp:taxon-name></italic> Fischer, holotype, showing granular sculpture <bold>2</bold> <italic><tp:taxon-name>Opius raphaeli</tp:taxon-name></italic> Fischer, holotype <bold>3</bold> <italic><tp:taxon-name>Opius melchioricus</tp:taxon-name></italic> Fischer <bold>4</bold> <italic><tp:taxon-name>Opius rojam</tp:taxon-name></italic> Daniels &amp; Wharton sp. n., holotype.</p></caption><graphic xmlns:xlink="http://www.w3.org/1999/xlink" xlink:href="ZooKeys-289-065-g001.jpg" position="float" orientation="portrait" xlink:type="simple"/></fig><fig id="F2" position="float" orientation="portrait"><label>Figures 5–8.</label><caption><p><italic><tp:taxon-name>Opius</tp:taxon-name></italic> spp. <bold>5</bold> <italic><tp:taxon-name>Opius melchioricus</tp:taxon-name></italic> Fischer, mesosoma, dorsal view<bold>6</bold> <italic><tp:taxon-name>Opius rojam</tp:taxon-name></italic> Daniels &amp; Wharton sp. n., holotype, mesopleuron <bold>7</bold> <italic><tp:taxon-name>Opius rojam</tp:taxon-name></italic> holotype, propodeum posterior-lateral view <bold>8</bold> <italic><tp:taxon-name>Opius rojam</tp:taxon-name></italic> head and pronotum, dorsal view, showing enlarged pronope.</p></caption><graphic xmlns:xlink="http://www.w3.org/1999/xlink" xlink:href="ZooKeys-289-065-g002.jpg" position="float" orientation="portrait" xlink:type="simple"/></fig></tp:treatment-sec><ref-list><ref id="B33"><mixed-citation xmlns:xlink="http://www.w3.org/1999/xlink" xlink:type="simple"><person-group><name name-style="western"><surname>Yu</surname><given-names>DS</given-names></name><name name-style="western"><surname>Van Achterberg</surname><given-names>K</given-names></name><name name-style="western"><surname>Horstmann</surname><given-names>K</given-names></name></person-group> (<year>2005</year>)<source> World Ichneumonoidea 2004. Taxonomy, biology, morphology and distribution. Taxapad 2005. CD/DVD. Taxapad, Vancouver, <ext-link ext-link-type="uri" xlink:href="http://www.taxapad.com" xlink:type="simple">www.taxapad.com</ext-link></source></mixed-citation></ref><ref id="B34"><mixed-citation xmlns:xlink="http://www.w3.org/1999/xlink" xlink:type="simple"><person-group><name name-style="western"><surname>Yu</surname><given-names>DSK</given-names></name><name name-style="western"><surname>Van Achterberg</surname><given-names>C</given-names></name><name name-style="western"><surname>Horstmann</surname><given-names>K</given-names></name></person-group> (<year>2012</year>)<source> Taxapad 2012 - World Ichneumonoidea 2011. Taxonomy, biology, morphology and distribution. On USB Flash drive.<ext-link ext-link-type="uri" xlink:href="http://www.taxapad.com" xlink:type="simple">www.taxapad.com</ext-link>, Ontario.</source></mixed-citation></ref></ref-list></tp:taxon-treatment>
