# Supplementary material for: An opiine Braconidae (Hymenoptera) reared from Richardiidae (Diptera) and recognition of a new species group of Opius s. l
Source: Zookeys. 2013 Apr 12;(289):65–101. doi: 10.3897/zookeys.289.4900 (PMC3677391; doi:10.3897/zookeys.289.4900)
Supplement: XML Treatment for Opius michaeli [file zookeys.289.4900-treatment11.xml]

<!DOCTYPE tp:taxon-treatment
  PUBLIC "-//TaxonX//DTD Taxonomic Treatment Publishing DTD v0 20100105//EN" "tax-treatment-NSO.dtd">
<tp:taxon-treatment xmlns:tp="http://www.plazi.org/taxpub"><tp:treatment-meta><mixed-citation publication-type="journal"><person-group><name><surname>Wharton</surname><given-names>Robert</given-names></name><name><surname>Daniels</surname><given-names>Sophia</given-names></name><name><surname>Shirley</surname><given-names>Xanthe</given-names></name><name><surname>Restuccia</surname><given-names>Danielle</given-names></name></person-group><article-title>An opiine Braconidae (Hymenoptera) reared from Richardiidae (Diptera) and recognition of a new species group of 
                    <italic>Opius</italic> s. l.</article-title><source>Zookeys</source><day>12</day><month>4</month><year>2013</year><volume>2013</volume><issue>289</issue><fpage>65</fpage><lpage>101</lpage><pub-id pub-id-type="doi">10.3897/zookeys.289.4900</pub-id></mixed-citation></tp:treatment-meta><tp:nomenclature><tp:taxon-name>
                            <tp:taxon-name-part taxon-name-part-type="genus">Opius</tp:taxon-name-part>
                            <tp:taxon-name-part taxon-name-part-type="species">michaeli</tp:taxon-name-part>
                        <object-id xmlns:xlink="http://www.w3.org/1999/xlink" xlink:type="simple">http://species-id.net/wiki/Opius_michaeli</object-id>
								</tp:taxon-name><tp:taxon-authority>Fischer</tp:taxon-authority><xref ref-type="fig" rid="F6">Figs 22, 24</xref><xref ref-type="fig" rid="F9">, 33</xref><tp:nomenclature-citation-list><tp:nomenclature-citation><tp:taxon-name>Opius michaeli</tp:taxon-name><comment> Fischer, 1968a: 77–78 (key); 92–95 (description). Holotype female in AEIC (examined).</comment></tp:nomenclature-citation><tp:nomenclature-citation><tp:taxon-name>Opius michaeli</tp:taxon-name><comment>: <xref ref-type="bibr" rid="B11">Fischer 1971</xref>: 87 (catalog).</comment></tp:nomenclature-citation><tp:nomenclature-citation><tp:taxon-name>Opius (Merotrachys) michaeli</tp:taxon-name><comment>: <xref ref-type="bibr" rid="B13">Fischer 1977</xref>: 655–657, 687–689 (key, redescription); <xref ref-type="bibr" rid="B15">Fischer 1979a</xref>: 264–266 (key); <xref ref-type="bibr" rid="B18">Fischer 1983b</xref>: 83 (diagnosis in couplet of key); <xref ref-type="bibr" rid="B33">Yu et al. 2005</xref>, <xref ref-type="bibr" rid="B34">2012</xref> (electronic catalogs).</comment></tp:nomenclature-citation></tp:nomenclature-citation-list></tp:nomenclature><tp:treatment-sec sec-type="Type locality"><title>Type locality.</title><p>Brazil, Teresópolis.</p></tp:treatment-sec><tp:treatment-sec sec-type="Type material"><title>Type material.</title><p>Holotype. Female (AEIC), first label, first line: Teresópolis second line: III–12–66 Braz. third line: H. &amp; M. Townes</p></tp:treatment-sec><tp:treatment-sec sec-type="Paratypes"><title>Paratypes.</title><p>One male (not seen), same data as holotype; one female (not seen), Brazil, Campina Grande, near Curitiba, 22.ii.1966, H. &amp; M. Townes.</p></tp:treatment-sec><tp:treatment-sec sec-type="Diagnosis"><title>Diagnosis.</title><p>Face faintly punctate, otherwise smooth. Eye in lateral view about 4 × longer than temple; temples in dorsal view weakly receding. Female antenna with 46–48 flagellomeres, male with 45 flagellomeres; setae on basal flagellomeres thin, pale. Mesoscutum anteriorly with shallow but distinct declivity; notaulus extending laterally towards tegula as groove bordered by distinct supramarginal carina. Propodeum coarsely carinately rugose on posterior 0.6, nearly smooth anteriorly, with deep median trough anteriorly, areola obscured by sculpture posteriorly. Fore wing 3RSa straight or nearly so, 1.4 × longer than 2RS; m-cu postfurcal. T1 sharply declivitous anteriorly, pit delimited posterior-medially; surface rugose to rugulose; dorsal carinae weakly sinuate, nearly parallel-sided, broadening subapically, narrowing apically, weakly transversely carinate between dorsal carinae. T2 faintly shagreened, T3 mostly smooth. Ovipositor moderately short, but longer than most other species in this species group; ovipositor sheath about 0.5–0.6 × length of mesosoma. Head, prothorax, propodeum, and T1 yellow-orange; meso- and metathorax, T2 and T5–6 mostly brown, T3–4 yellow-brown; hind coxa and femur yellow; antenna without pale subapical ring; wing weakly infumate.</p></tp:treatment-sec><tp:treatment-sec sec-type="Remarks"><title>Remarks.</title><p>This species was originally described from the female holotype plus a male and a female paratype. The female is readily distinguished from all others included here in the <italic>ingenticornis</italic> species group by the slightly longer ovipositor and mottled color pattern (<xref ref-type="fig" rid="F9">Fig. 33</xref>). The species with longer ovipositors treated below have all been <!--PageBreak-->excluded from this species group on the basis of other features and thus, where known, members of the <italic>ingenticornis</italic> species group all have relatively short ovipositors, with the ovipositor sheath distinctly shorter than the mesosoma. The propodeum of <italic><tp:taxon-name>Opius michaeli</tp:taxon-name></italic> is generally similar in sculpture to those species in the subgroup discussed under the remarks section for <italic><tp:taxon-name>Opius gabrieli</tp:taxon-name></italic>, but is nearly smooth anteriorly. <xref ref-type="bibr" rid="B18">Fischer (1983b)</xref> compared <italic><tp:taxon-name>Opius michaeli</tp:taxon-name></italic> to <italic><tp:taxon-name>Opius monsonicus</tp:taxon-name></italic> from Peru and both have similarly long ovipositors. Although <italic><tp:taxon-name>Opius monsonicus</tp:taxon-name></italic> has antennae that are very long as in members of the <italic>ingenticornis</italic> species group, we have excluded this species primarily on the basis of the propodeum, which is described as having a basal keel or midridge.</p></tp:treatment-sec><tp:treatment-sec><!--Section generated to contain objects referenced in tp:taxon-treatment.--><fig id="F6" position="float" orientation="portrait"><label>Figures 21–24.</label><caption><p><italic><tp:taxon-name>Opius</tp:taxon-name></italic> spp. holotypes. <bold>21</bold> <italic><tp:taxon-name>Opius albericus</tp:taxon-name></italic> Fischer, T2+3 sculpture <bold>22</bold> <italic><tp:taxon-name>Opius michaeli</tp:taxon-name></italic> Fischer, T2+3 sculpture <bold>23</bold> <italic><tp:taxon-name>Opius bicarinifer</tp:taxon-name></italic> Fischer, head in dorsal view <bold>24</bold> <italic><tp:taxon-name>Opius michaeli</tp:taxon-name></italic>, head in dorsal view.</p></caption><graphic xmlns:xlink="http://www.w3.org/1999/xlink" xlink:href="ZooKeys-289-065-g006.jpg" position="float" orientation="portrait" xlink:type="simple"/></fig><fig id="F9" position="float" orientation="portrait"><label>Figures 33–36.</label><caption><p><italic><tp:taxon-name>Opius</tp:taxon-name></italic> spp. holotypes, habitus. <bold>33</bold> <italic><tp:taxon-name>Opius michaeli</tp:taxon-name></italic> Fischer <bold>34</bold> <italic><tp:taxon-name>Opius matthaei</tp:taxon-name></italic> Fischer <bold>35</bold> <italic><tp:taxon-name>Opius petri</tp:taxon-name></italic> Fischer <bold>36</bold> <italic><tp:taxon-name>Opius raphaeli</tp:taxon-name></italic> Fischer.</p></caption><graphic xmlns:xlink="http://www.w3.org/1999/xlink" xlink:href="ZooKeys-289-065-g009.jpg" position="float" orientation="portrait" xlink:type="simple"/></fig></tp:treatment-sec><ref-list><ref id="B11"><mixed-citation xmlns:xlink="http://www.w3.org/1999/xlink" xlink:type="simple"><person-group><name name-style="western"><surname>Fischer</surname><given-names>M</given-names></name></person-group> (<year>1971</year>)<source> Index of Entomophagous Insects.</source><publisher-name>Hymenoptera Braconidae. World Opiinae. Le François</publisher-name>, <publisher-loc>Paris</publisher-loc>, <lpage>189</lpage> pp.</mixed-citation></ref><ref id="B13"><mixed-citation xmlns:xlink="http://www.w3.org/1999/xlink" xlink:type="simple"><person-group><name name-style="western"><surname>Fischer</surname><given-names>M</given-names></name></person-group> (<year>1977</year>)<article-title> Hymenoptera, Braconidae (Opiinae II-Amerika).</article-title><source>Das Tierreich </source><volume>96</volume>: <fpage>1</fpage>-<lpage>1001</lpage>.</mixed-citation></ref><ref id="B15"><mixed-citation xmlns:xlink="http://www.w3.org/1999/xlink" xlink:type="simple"><person-group><name name-style="western"><surname>Fischer</surname><given-names>M</given-names></name></person-group> (<year>1979a</year>)<source> Zur Kenntnis der Artenvielfalt bei den Opiinen-Wespen in der neotropischen Region (Hymenoptera, Braconidae, Opiinae). Polskie Pismo Entomologiczne 49: 227–297.</source></mixed-citation></ref><ref id="B18"><mixed-citation xmlns:xlink="http://www.w3.org/1999/xlink" xlink:type="simple"><person-group><name name-style="western"><surname>Fischer</surname><given-names>M</given-names></name></person-group> (<year>1983b</year>)<article-title> Neubeschreibungen von neotropischen Opiinae aus den Gattungen <italic>Desmiostoma</italic>, <italic>Bracanastrepha</italic> und <italic>Opius</italic> (Hymenoptera, Braconidae).</article-title><source>Entomologische Abhandlungen Staatliches Museum fuer Tierkunde in Dresden </source><volume>47</volume>: <fpage>65</fpage>-<lpage>94</lpage>.</mixed-citation></ref><ref id="B33"><mixed-citation xmlns:xlink="http://www.w3.org/1999/xlink" xlink:type="simple"><person-group><name name-style="western"><surname>Yu</surname><given-names>DS</given-names></name><name name-style="western"><surname>Van Achterberg</surname><given-names>K</given-names></name><name name-style="western"><surname>Horstmann</surname><given-names>K</given-names></name></person-group> (<year>2005</year>)<source> World Ichneumonoidea 2004. Taxonomy, biology, morphology and distribution. Taxapad 2005. CD/DVD. Taxapad, Vancouver, <ext-link ext-link-type="uri" xlink:href="http://www.taxapad.com" xlink:type="simple">www.taxapad.com</ext-link></source></mixed-citation></ref><ref id="B34"><mixed-citation xmlns:xlink="http://www.w3.org/1999/xlink" xlink:type="simple"><person-group><name name-style="western"><surname>Yu</surname><given-names>DSK</given-names></name><name name-style="western"><surname>Van Achterberg</surname><given-names>C</given-names></name><name name-style="western"><surname>Horstmann</surname><given-names>K</given-names></name></person-group> (<year>2012</year>)<source> Taxapad 2012 - World Ichneumonoidea 2011. Taxonomy, biology, morphology and distribution. On USB Flash drive.<ext-link ext-link-type="uri" xlink:href="http://www.taxapad.com" xlink:type="simple">www.taxapad.com</ext-link>, Ontario.</source></mixed-citation></ref></ref-list></tp:taxon-treatment>
