# Supplementary material for: An opiine Braconidae (Hymenoptera) reared from Richardiidae (Diptera) and recognition of a new species group of Opius s. l
Source: Zookeys. 2013 Apr 12;(289):65–101. doi: 10.3897/zookeys.289.4900 (PMC3677391; doi:10.3897/zookeys.289.4900)
Supplement: XML Treatment for Opius nimifactus [file zookeys.289.4900-treatment12.xml]

<!DOCTYPE tp:taxon-treatment
  PUBLIC "-//TaxonX//DTD Taxonomic Treatment Publishing DTD v0 20100105//EN" "tax-treatment-NSO.dtd">
<tp:taxon-treatment xmlns:tp="http://www.plazi.org/taxpub"><tp:treatment-meta><mixed-citation publication-type="journal"><person-group><name><surname>Wharton</surname><given-names>Robert</given-names></name><name><surname>Daniels</surname><given-names>Sophia</given-names></name><name><surname>Shirley</surname><given-names>Xanthe</given-names></name><name><surname>Restuccia</surname><given-names>Danielle</given-names></name></person-group><article-title>An opiine Braconidae (Hymenoptera) reared from Richardiidae (Diptera) and recognition of a new species group of 
                    <italic>Opius</italic> s. l.</article-title><source>Zookeys</source><day>12</day><month>4</month><year>2013</year><volume>2013</volume><issue>289</issue><fpage>65</fpage><lpage>101</lpage><pub-id pub-id-type="doi">10.3897/zookeys.289.4900</pub-id></mixed-citation></tp:treatment-meta><tp:nomenclature><tp:taxon-name>
                            <tp:taxon-name-part taxon-name-part-type="genus">Opius</tp:taxon-name-part>
                            <tp:taxon-name-part taxon-name-part-type="species">nimifactus</tp:taxon-name-part>
                        <object-id xmlns:xlink="http://www.w3.org/1999/xlink" xlink:type="simple">http://species-id.net/wiki/Opius_nimifactus</object-id>
								</tp:taxon-name><tp:taxon-authority>Fischer</tp:taxon-authority><xref ref-type="fig" rid="F7">Figs 25</xref><xref ref-type="fig" rid="F11">, 42</xref><tp:nomenclature-citation-list><tp:nomenclature-citation><tp:taxon-name>Opius (Pendopius) nimifactus</tp:taxon-name><comment> Fischer, 1979b: 484–486 (key); 493–495 (description). Holotype female in AEIC (examined).</comment></tp:nomenclature-citation><tp:nomenclature-citation><tp:taxon-name>Opius (Pendopius) nimifactus</tp:taxon-name><comment>: <xref ref-type="bibr" rid="B33">Yu et al. 2005</xref>, <xref ref-type="bibr" rid="B34">2012</xref> (electronic catalogs).</comment></tp:nomenclature-citation></tp:nomenclature-citation-list></tp:nomenclature><tp:treatment-sec sec-type="Type locality"><title>Type locality.</title><p>Brazil, Caruaru.</p></tp:treatment-sec><tp:treatment-sec sec-type="Type material"><title>Type material.</title><p>Holotype. Female (AEIC), first label, first line: Caruaru, Brazil second line: May 1972 900m. third line: J. Lima</p></tp:treatment-sec><tp:treatment-sec sec-type="Paratypes"><title>Paratypes.</title><p>Two females (not seen), same data as holotype except vi.1972; five females, three males (examined), same locality but iv.1972, M. Alvarenga.</p></tp:treatment-sec><tp:treatment-sec sec-type="Diagnosis"><title>Diagnosis.</title><p>Face distinctly punctate, punctures separated by about 2 × their diameter, strongly shagreened adjacent eye margin, otherwise largely smooth between punctures. Eye in lateral view 2.0–2.5 × longer than temple; temples in dorsal view not receding. Female antenna with 59–61 flagellomeres, male with 56–60 flagellomeres; setae on basal flagellomeres thick, dark. Mesoscutum anteriorly on nearly same plane as pronotum, without distinct anterior declivity; notaulus extending laterally towards tegula as groove bordered by distinct supramarginal carina, also extending to anterior margin of mesoscutum as a weak groove. Propodeum nearly smooth: finely rugulose punctate with shallow median trough anteriorly, becoming flat, without areola posteriorly. Fore wing 3RSa curved, about 1.4–1.7 × longer than 2RS; m-cu postfurcal. T1 declivitous anteriorly at about a 45 degree angle, pit delimited posterior-medially; surface smooth to weakly shagreened; dorsal carinae very weakly sinuate, nearly parallel-sided, weakly broadening subapically, weakly narrowing apically, not transversely carinate between dorsal carinae. T2 and T3 smooth, polished. Ovipositor short; ovipositor sheath about 0.3–0.4 × length of mesosoma. Head, body, hind coxa and femur pale orange; tegula and lateral margin of mesonotum dark brown to black, T5 with dark maculae laterally, T6 uniformly dark brown; antenna without pale subapical ring; wing darkly infumate.</p></tp:treatment-sec><tp:treatment-sec sec-type="Remarks"><title>Remarks.</title><p>This species was described from the female holotype plus 7 additional female and 3 male paratypes, all from same locality. <italic><tp:taxon-name>Opius nimifactus</tp:taxon-name></italic> is similar in many <!--PageBreak-->respects to <italic><tp:taxon-name>Opius macrocornis</tp:taxon-name></italic>, as detailed in the remarks section under that species. <italic><tp:taxon-name>Opius macrocornis</tp:taxon-name></italic> is more uniformly pale orange: lacking the black tegula and dark margins of the mesoscutum that characterize <italic><tp:taxon-name>Opius nimifactus</tp:taxon-name></italic>.</p></tp:treatment-sec><tp:treatment-sec><!--Section generated to contain objects referenced in tp:taxon-treatment.--><fig id="F7" position="float" orientation="portrait"><label>Figures 25–28.</label><caption><p><italic><tp:taxon-name>Opius</tp:taxon-name></italic> spp. holotypes, propodea. <bold>25</bold> <italic><tp:taxon-name>Opius nimifactus</tp:taxon-name></italic> Fischer <bold>26</bold> <italic><tp:taxon-name>Opius macrocornis</tp:taxon-name></italic> Fischer <bold>27</bold> <italic><tp:taxon-name>Opius curiosicornis</tp:taxon-name></italic> Fischer <bold>28</bold> <italic><tp:taxon-name>Opius ingenticornis</tp:taxon-name></italic> Fischer.</p></caption><graphic xmlns:xlink="http://www.w3.org/1999/xlink" xlink:href="ZooKeys-289-065-g007.jpg" position="float" orientation="portrait" xlink:type="simple"/></fig><fig id="F11" position="float" orientation="portrait"><label>Figures 41–44.</label><caption><p><italic><tp:taxon-name>Opius</tp:taxon-name></italic> spp. <bold>41</bold> <italic><tp:taxon-name>Opius duplocarinatus</tp:taxon-name></italic> Fischer, holotype, mesoscutum showing distinct anterior declivity <bold>42</bold> <italic><tp:taxon-name>Opius nimifactus</tp:taxon-name></italic> Fischer, paratype, dorsal view showing color pattern <bold>43</bold> <italic><tp:taxon-name>Opius rojam</tp:taxon-name></italic> Daniels &amp; Wharton sp. n., holotype, head lateral view showing setal pattern on basal flagellomeres <bold>44</bold> <italic><tp:taxon-name>Opius curiosicornis</tp:taxon-name></italic> Fischer, holotype, head lateral view showing setal pattern on basal flagellomeres.</p></caption><graphic xmlns:xlink="http://www.w3.org/1999/xlink" xlink:href="ZooKeys-289-065-g011.jpg" position="float" orientation="portrait" xlink:type="simple"/></fig></tp:treatment-sec><ref-list><ref id="B33"><mixed-citation xmlns:xlink="http://www.w3.org/1999/xlink" xlink:type="simple"><person-group><name name-style="western"><surname>Yu</surname><given-names>DS</given-names></name><name name-style="western"><surname>Van Achterberg</surname><given-names>K</given-names></name><name name-style="western"><surname>Horstmann</surname><given-names>K</given-names></name></person-group> (<year>2005</year>)<source> World Ichneumonoidea 2004. Taxonomy, biology, morphology and distribution. Taxapad 2005. CD/DVD. Taxapad, Vancouver, <ext-link ext-link-type="uri" xlink:href="http://www.taxapad.com" xlink:type="simple">www.taxapad.com</ext-link></source></mixed-citation></ref><ref id="B34"><mixed-citation xmlns:xlink="http://www.w3.org/1999/xlink" xlink:type="simple"><person-group><name name-style="western"><surname>Yu</surname><given-names>DSK</given-names></name><name name-style="western"><surname>Van Achterberg</surname><given-names>C</given-names></name><name name-style="western"><surname>Horstmann</surname><given-names>K</given-names></name></person-group> (<year>2012</year>)<source> Taxapad 2012 - World Ichneumonoidea 2011. Taxonomy, biology, morphology and distribution. On USB Flash drive.<ext-link ext-link-type="uri" xlink:href="http://www.taxapad.com" xlink:type="simple">www.taxapad.com</ext-link>, Ontario.</source></mixed-citation></ref></ref-list></tp:taxon-treatment>
