# Supplementary material for: An opiine Braconidae (Hymenoptera) reared from Richardiidae (Diptera) and recognition of a new species group of Opius s. l
Source: Zookeys. 2013 Apr 12;(289):65–101. doi: 10.3897/zookeys.289.4900 (PMC3677391; doi:10.3897/zookeys.289.4900)
Supplement: XML Treatment for Opius pilosicornis [file zookeys.289.4900-treatment14.xml]

<!DOCTYPE tp:taxon-treatment
  PUBLIC "-//TaxonX//DTD Taxonomic Treatment Publishing DTD v0 20100105//EN" "tax-treatment-NSO.dtd">
<tp:taxon-treatment xmlns:tp="http://www.plazi.org/taxpub"><tp:treatment-meta><mixed-citation publication-type="journal"><person-group><name><surname>Wharton</surname><given-names>Robert</given-names></name><name><surname>Daniels</surname><given-names>Sophia</given-names></name><name><surname>Shirley</surname><given-names>Xanthe</given-names></name><name><surname>Restuccia</surname><given-names>Danielle</given-names></name></person-group><article-title>An opiine Braconidae (Hymenoptera) reared from Richardiidae (Diptera) and recognition of a new species group of 
                    <italic>Opius</italic> s. l.</article-title><source>Zookeys</source><day>12</day><month>4</month><year>2013</year><volume>2013</volume><issue>289</issue><fpage>65</fpage><lpage>101</lpage><pub-id pub-id-type="doi">10.3897/zookeys.289.4900</pub-id></mixed-citation></tp:treatment-meta><tp:nomenclature><tp:taxon-name>
                            <tp:taxon-name-part taxon-name-part-type="genus">Opius</tp:taxon-name-part>
                            <tp:taxon-name-part taxon-name-part-type="species">pilosicornis</tp:taxon-name-part>
                        <object-id xmlns:xlink="http://www.w3.org/1999/xlink" xlink:type="simple">http://species-id.net/wiki/Opius_pilosicornis</object-id>
								</tp:taxon-name><tp:taxon-authority>Fischer</tp:taxon-authority><xref ref-type="fig" rid="F5">Figs 19, 20</xref><tp:nomenclature-citation-list><tp:nomenclature-citation><tp:taxon-name>Opius pilosicornis</tp:taxon-name><comment> Fischer, 1965c: 239–242. Holotype female in AEIC (examined).</comment></tp:nomenclature-citation><tp:nomenclature-citation><tp:taxon-name>Opius pilosicornis</tp:taxon-name><comment>: <xref ref-type="bibr" rid="B7">Fischer 1965d</xref>: 420 (key); <xref ref-type="bibr" rid="B8">Fischer 1968a</xref>: 77–78 (key); <xref ref-type="bibr" rid="B11">Fischer 1971</xref>: 76 (catalog).</comment></tp:nomenclature-citation><tp:nomenclature-citation><tp:taxon-name>Opius (Merotrachys) pilosicornis</tp:taxon-name><comment>: <xref ref-type="bibr" rid="B13">Fischer 1977</xref>: 655–657, 700–701 (key, redescription); <xref ref-type="bibr" rid="B14">Fischer 1978</xref>: 166 (range extension); <xref ref-type="bibr" rid="B15">Fischer 1979a</xref>: 264–267 (key); <xref ref-type="bibr" rid="B33">Yu et al. 2005</xref>, <xref ref-type="bibr" rid="B34">2012</xref> (electronic catalogs).</comment></tp:nomenclature-citation></tp:nomenclature-citation-list></tp:nomenclature><tp:treatment-sec sec-type="Type locality"><title>Type locality.</title><p>Peru, Quincemil, near Marcapata, 750 m.</p></tp:treatment-sec><tp:treatment-sec sec-type="Type material"><title>Type material.</title><p>Holotype. Female (AEIC), first label, first line: Quincemil, Perú second line: 750 m nr Marcapata third line: Nov. 10–15, 1962 fourth line: Luis Peña</p></tp:treatment-sec><tp:treatment-sec sec-type="Paratypes"><title>Paratypes.</title><p>Two females (not seen), same data as holotype; one female, same data except ix.1962.</p></tp:treatment-sec><tp:treatment-sec sec-type="Other material "><title>Other material </title><p><bold>(not examined).</bold> One female, one male, Brazil, Para, Jacareacanga, x.68, M. Alvarenga.</p></tp:treatment-sec><tp:treatment-sec sec-type="Diagnosis"><title>Diagnosis.</title><p>Face distinctly punctate, punctures separated by about 1 × their diameter, strongly shagreened adjacent eye margin, otherwise mostly weakly shagreened between punctures. Eye in lateral view 2.0–2.5 × longer than temple; temples in dorsal view not receding. Antenna of female with 56 flagellomeres, allotype with 54 flagellomeres; setae on basal flagellomeres thick, dark. Mesoscutum anteriorly on nearly same plane as pronotum, without distinct anterior declivity; notaulus extending laterally towards tegula as groove bordered by distinct supramarginal carina. Propodeum coarsely rugose, median areola absent, median trough anteriorly deep, short, distinct. Fore wing 3RSa straight, about 1.6 × longer than 2RS; m-cu postfurcal. T1 declivitous anteriorly at about a 45 degree angle, basal pit delimited posterior-medially; surface shagreened throughout; dorsal carinae weakly elevated, sinuate, widest subapically, narrowing apically, without obvious transverse carinae between dorsal carinae. T2 uniformly, distinctly shagreened; T3 mostly weakly shagreened, smoother and very finely punctate laterally. Ovipositor short, barely protruding; ovipositor sheath roughly 0.4 × length of mesosoma. Head, mesosoma, T1, T3–T6 dark reddish brown to dark brown; T2 white with narrow, dark brown lateral margins; hind coxa white; hind femur almost completely dark reddish brown; antenna without subapical pale ring; wing lightly infumate.</p><!--PageBreak--></tp:treatment-sec><tp:treatment-sec sec-type="Remarks"><title>Remarks.</title><p>This species was described from the holotype female and three additional paratype females, all from Peru. <xref ref-type="bibr" rid="B14">Fischer (1978)</xref> subsequently recorded a male and a female from the state of Pará in Brazil. This species is nearly identical to <italic><tp:taxon-name>Opius albericus</tp:taxon-name></italic> (see remarks above under that species), differing only in minor details, most notably in the relative size of the eye.</p></tp:treatment-sec><tp:treatment-sec><!--Section generated to contain objects referenced in tp:taxon-treatment.--><fig id="F5" position="float" orientation="portrait"><label>Figures 17–20.</label><caption><p><italic><tp:taxon-name>Opius</tp:taxon-name></italic> spp., holotypes <bold>17</bold> <italic><tp:taxon-name>Opius albericus</tp:taxon-name></italic> Fischer, habitus <bold>18</bold> <italic><tp:taxon-name>Opius albericus</tp:taxon-name></italic> head in dorsal view <bold>19</bold> <italic><tp:taxon-name>Opius pilosicornis</tp:taxon-name></italic> Fischer, habitus <bold>20</bold> <italic><tp:taxon-name>Opius pilosicornis</tp:taxon-name></italic> head in dorsal view.</p></caption><graphic xmlns:xlink="http://www.w3.org/1999/xlink" xlink:href="ZooKeys-289-065-g005.jpg" position="float" orientation="portrait" xlink:type="simple"/></fig></tp:treatment-sec><ref-list><ref id="B7"><mixed-citation xmlns:xlink="http://www.w3.org/1999/xlink" xlink:type="simple"><person-group><name name-style="western"><surname>Fischer</surname><given-names>M</given-names></name></person-group> (<year>1965d</year>)<article-title> Ueber neotropische Opiinae (Hymenoptera, Braconidae).</article-title><source>Annalen Naturhistorische Museum Wien </source><volume>68</volume>: <fpage>407</fpage>-<lpage>441</lpage>.</mixed-citation></ref><ref id="B8"><mixed-citation xmlns:xlink="http://www.w3.org/1999/xlink" xlink:type="simple"><person-group><name name-style="western"><surname>Fischer</surname><given-names>M</given-names></name></person-group> (<year>1968a</year>)<article-title> Genus <italic>Opius</italic> Wesmael: Die neotropischen Arten der <italic>diastatae</italic>-Gruppe (Hymenoptera, Braconidae).</article-title><source>Annalen Naturhistorische Museum Wien </source><volume>72</volume>: <fpage>77</fpage>-<lpage>101</lpage>.</mixed-citation></ref><ref id="B11"><mixed-citation xmlns:xlink="http://www.w3.org/1999/xlink" xlink:type="simple"><person-group><name name-style="western"><surname>Fischer</surname><given-names>M</given-names></name></person-group> (<year>1971</year>)<source> Index of Entomophagous Insects.</source><publisher-name>Hymenoptera Braconidae. World Opiinae. Le François</publisher-name>, <publisher-loc>Paris</publisher-loc>, <lpage>189</lpage> pp.</mixed-citation></ref><ref id="B13"><mixed-citation xmlns:xlink="http://www.w3.org/1999/xlink" xlink:type="simple"><person-group><name name-style="western"><surname>Fischer</surname><given-names>M</given-names></name></person-group> (<year>1977</year>)<article-title> Hymenoptera, Braconidae (Opiinae II-Amerika).</article-title><source>Das Tierreich </source><volume>96</volume>: <fpage>1</fpage>-<lpage>1001</lpage>.</mixed-citation></ref><ref id="B14"><mixed-citation xmlns:xlink="http://www.w3.org/1999/xlink" xlink:type="simple"><person-group><name name-style="western"><surname>Fischer</surname><given-names>M</given-names></name></person-group> (<year>1978</year>)<source> Uebersicht ueber die neotropischen Arten der Untergattung <italic>Opius</italic> Wesmael s. str. mit Beschreibung von acht neuen Spezies und weitere Angaben ueber amerikanische Opiinen (Hymenoptera, Braconidae). Bollettino dell’Istituto di Entomologia Agraria e dell’Osservatorio di Fitopatologia di Palermo 10:137– 168.</source></mixed-citation></ref><ref id="B15"><mixed-citation xmlns:xlink="http://www.w3.org/1999/xlink" xlink:type="simple"><person-group><name name-style="western"><surname>Fischer</surname><given-names>M</given-names></name></person-group> (<year>1979a</year>)<source> Zur Kenntnis der Artenvielfalt bei den Opiinen-Wespen in der neotropischen Region (Hymenoptera, Braconidae, Opiinae). Polskie Pismo Entomologiczne 49: 227–297.</source></mixed-citation></ref><ref id="B33"><mixed-citation xmlns:xlink="http://www.w3.org/1999/xlink" xlink:type="simple"><person-group><name name-style="western"><surname>Yu</surname><given-names>DS</given-names></name><name name-style="western"><surname>Van Achterberg</surname><given-names>K</given-names></name><name name-style="western"><surname>Horstmann</surname><given-names>K</given-names></name></person-group> (<year>2005</year>)<source> World Ichneumonoidea 2004. Taxonomy, biology, morphology and distribution. Taxapad 2005. CD/DVD. Taxapad, Vancouver, <ext-link ext-link-type="uri" xlink:href="http://www.taxapad.com" xlink:type="simple">www.taxapad.com</ext-link></source></mixed-citation></ref><ref id="B34"><mixed-citation xmlns:xlink="http://www.w3.org/1999/xlink" xlink:type="simple"><person-group><name name-style="western"><surname>Yu</surname><given-names>DSK</given-names></name><name name-style="western"><surname>Van Achterberg</surname><given-names>C</given-names></name><name name-style="western"><surname>Horstmann</surname><given-names>K</given-names></name></person-group> (<year>2012</year>)<source> Taxapad 2012 - World Ichneumonoidea 2011. Taxonomy, biology, morphology and distribution. On USB Flash drive.<ext-link ext-link-type="uri" xlink:href="http://www.taxapad.com" xlink:type="simple">www.taxapad.com</ext-link>, Ontario.</source></mixed-citation></ref></ref-list></tp:taxon-treatment>
