# Supplementary material for: An opiine Braconidae (Hymenoptera) reared from Richardiidae (Diptera) and recognition of a new species group of Opius s. l
Source: Zookeys. 2013 Apr 12;(289):65–101. doi: 10.3897/zookeys.289.4900 (PMC3677391; doi:10.3897/zookeys.289.4900)
Supplement: XML Treatment for Opius raphaeli [file zookeys.289.4900-treatment15.xml]

<!DOCTYPE tp:taxon-treatment
  PUBLIC "-//TaxonX//DTD Taxonomic Treatment Publishing DTD v0 20100105//EN" "tax-treatment-NSO.dtd">
<tp:taxon-treatment xmlns:tp="http://www.plazi.org/taxpub"><tp:treatment-meta><mixed-citation publication-type="journal"><person-group><name><surname>Wharton</surname><given-names>Robert</given-names></name><name><surname>Daniels</surname><given-names>Sophia</given-names></name><name><surname>Shirley</surname><given-names>Xanthe</given-names></name><name><surname>Restuccia</surname><given-names>Danielle</given-names></name></person-group><article-title>An opiine Braconidae (Hymenoptera) reared from Richardiidae (Diptera) and recognition of a new species group of 
                    <italic>Opius</italic> s. l.</article-title><source>Zookeys</source><day>12</day><month>4</month><year>2013</year><volume>2013</volume><issue>289</issue><fpage>65</fpage><lpage>101</lpage><pub-id pub-id-type="doi">10.3897/zookeys.289.4900</pub-id></mixed-citation></tp:treatment-meta><tp:nomenclature><tp:taxon-name>
                            <tp:taxon-name-part taxon-name-part-type="genus">Opius</tp:taxon-name-part>
                            <tp:taxon-name-part taxon-name-part-type="species">raphaeli</tp:taxon-name-part>
                        <object-id xmlns:xlink="http://www.w3.org/1999/xlink" xlink:type="simple">http://species-id.net/wiki/Opius_raphaeli</object-id>
								</tp:taxon-name><tp:taxon-authority>Fischer</tp:taxon-authority><xref ref-type="fig" rid="F1">Figs 2</xref><xref ref-type="fig" rid="F3">, 11</xref><xref ref-type="fig" rid="F9">, 36</xref><tp:nomenclature-citation-list><tp:nomenclature-citation><tp:taxon-name>Opius raphaeli</tp:taxon-name><comment> Fischer, 1968a: 77–78 (key); 98–101 (description). Holotype female in AEIC (examined).</comment></tp:nomenclature-citation><tp:nomenclature-citation><tp:taxon-name>Opius raphaeli</tp:taxon-name><comment>: <xref ref-type="bibr" rid="B11">Fischer 1971</xref>: 104 (catalog).</comment></tp:nomenclature-citation><tp:nomenclature-citation><tp:taxon-name>Opius (Merotrachys) raphaeli</tp:taxon-name><comment>: <xref ref-type="bibr" rid="B13">Fischer 1977</xref>: 655–657, 702–704 (key, redescription); <xref ref-type="bibr" rid="B15">Fischer 1979a</xref>: 264–266 (key); <xref ref-type="bibr" rid="B33">Yu et al. 2005</xref>, <xref ref-type="bibr" rid="B34">2012</xref> (electronic catalogs).</comment></tp:nomenclature-citation></tp:nomenclature-citation-list></tp:nomenclature><tp:treatment-sec sec-type="Type locality"><title>Type locality.</title><p>Argentina, Horco Molle, near Tucumán.</p><!--PageBreak--></tp:treatment-sec><tp:treatment-sec sec-type="Type material"><title>Type material.</title><p>Holotype. Female (AEIC), first label, first line: Horco Molle second line: nr. Tucumán third line: I–18–66 Arg. fourth line: H. &amp; M. Townes</p></tp:treatment-sec><tp:treatment-sec sec-type="Diagnosis"><title>Diagnosis.</title><p>Face very deeply, distinctly punctate, punctures separated by 1–2 × their diameter, strongly shagreened adjacent eye margin, otherwise very weakly shagreened to smooth between punctures. Eye in lateral view about 1.5–1.7 × longer than temple; temples in dorsal view receding. Female antenna with 53 flagellomeres; setae on basal flagellomeres thin, pale. Mesoscutum anteriorly on nearly same plane as pronotum, without distinct anterior declivity; notaulus appears longer than in other species with supramarginal carina barely indicated: appearance of both may have been altered by the pin through the mesoscutum. Propodeum rugose with sculptured median trough anteriorly separated by carina posteriorly from irregularly pentagonal areola. Fore wing 3RSa weakly curved, about 1.25–1.35 × longer than 2RS; m-cu postfurcal. T1 sharply declivitous anteriorly, pit delimited posterior-medially; surface largely smooth; dorsal carinae weakly sinuate, nearly parallel-sided, broadening subapically, narrowing apically, with a few, weak transverse carinae between dorsal carinae. T2 very faintly shagreened, T3 smooth, polished. Ovipositor short; ovipositor sheath about 0.3–0.4 × length of mesosoma. Head, posterior margin of T3, and all of T4–6 dark brown to black. Mesosoma, hind coxa, and hind femur orange; T1, T2, most of T3 a little darker: reddish orange; antenna without subapical pale ring; wing lightly infumate.</p></tp:treatment-sec><tp:treatment-sec sec-type="Remarks"><title>Remarks.</title><p>Known only from the female holotype. The granular-punctate sculpture of the clypeus (<xref ref-type="fig" rid="F1">Fig. 2</xref>) is distinctive relative to other species treated here. The color pattern (<xref ref-type="fig" rid="F9">Fig. 36</xref>) is also unique.</p></tp:treatment-sec><tp:treatment-sec><!--Section generated to contain objects referenced in tp:taxon-treatment.--><fig id="F1" position="float" orientation="portrait"><label>Figures 1–4.</label><caption><p><italic><tp:taxon-name>Opius</tp:taxon-name></italic> spp., face. <bold>1</bold> <italic><tp:taxon-name>Opius matthaei</tp:taxon-name></italic> Fischer, holotype, showing granular sculpture <bold>2</bold> <italic><tp:taxon-name>Opius raphaeli</tp:taxon-name></italic> Fischer, holotype <bold>3</bold> <italic><tp:taxon-name>Opius melchioricus</tp:taxon-name></italic> Fischer <bold>4</bold> <italic><tp:taxon-name>Opius rojam</tp:taxon-name></italic> Daniels &amp; Wharton sp. n., holotype.</p></caption><graphic xmlns:xlink="http://www.w3.org/1999/xlink" xlink:href="ZooKeys-289-065-g001.jpg" position="float" orientation="portrait" xlink:type="simple"/></fig><fig id="F3" position="float" orientation="portrait"><label>Figures 9–12.</label><caption><p><italic><tp:taxon-name>Opius</tp:taxon-name></italic> spp. holotypes, petiole (T1). <bold>9</bold> <italic><tp:taxon-name>Opius rojam</tp:taxon-name></italic> Daniels &amp; Wharton sp. n., lateral view <bold>10</bold> <italic><tp:taxon-name>Opius bicarinifer</tp:taxon-name></italic> Fischer, lateral view <bold>11</bold> <italic><tp:taxon-name>Opius raphaeli</tp:taxon-name></italic> Fischer, dorsal view <bold>12</bold> <italic><tp:taxon-name>Opius curiosicornis</tp:taxon-name></italic> Fischer, dorsal view.</p></caption><graphic xmlns:xlink="http://www.w3.org/1999/xlink" xlink:href="ZooKeys-289-065-g003.jpg" position="float" orientation="portrait" xlink:type="simple"/></fig><fig id="F9" position="float" orientation="portrait"><label>Figures 33–36.</label><caption><p><italic><tp:taxon-name>Opius</tp:taxon-name></italic> spp. holotypes, habitus. <bold>33</bold> <italic><tp:taxon-name>Opius michaeli</tp:taxon-name></italic> Fischer <bold>34</bold> <italic><tp:taxon-name>Opius matthaei</tp:taxon-name></italic> Fischer <bold>35</bold> <italic><tp:taxon-name>Opius petri</tp:taxon-name></italic> Fischer <bold>36</bold> <italic><tp:taxon-name>Opius raphaeli</tp:taxon-name></italic> Fischer.</p></caption><graphic xmlns:xlink="http://www.w3.org/1999/xlink" xlink:href="ZooKeys-289-065-g009.jpg" position="float" orientation="portrait" xlink:type="simple"/></fig></tp:treatment-sec><ref-list><ref id="B11"><mixed-citation xmlns:xlink="http://www.w3.org/1999/xlink" xlink:type="simple"><person-group><name name-style="western"><surname>Fischer</surname><given-names>M</given-names></name></person-group> (<year>1971</year>)<source> Index of Entomophagous Insects.</source><publisher-name>Hymenoptera Braconidae. World Opiinae. Le François</publisher-name>, <publisher-loc>Paris</publisher-loc>, <lpage>189</lpage> pp.</mixed-citation></ref><ref id="B13"><mixed-citation xmlns:xlink="http://www.w3.org/1999/xlink" xlink:type="simple"><person-group><name name-style="western"><surname>Fischer</surname><given-names>M</given-names></name></person-group> (<year>1977</year>)<article-title> Hymenoptera, Braconidae (Opiinae II-Amerika).</article-title><source>Das Tierreich </source><volume>96</volume>: <fpage>1</fpage>-<lpage>1001</lpage>.</mixed-citation></ref><ref id="B15"><mixed-citation xmlns:xlink="http://www.w3.org/1999/xlink" xlink:type="simple"><person-group><name name-style="western"><surname>Fischer</surname><given-names>M</given-names></name></person-group> (<year>1979a</year>)<source> Zur Kenntnis der Artenvielfalt bei den Opiinen-Wespen in der neotropischen Region (Hymenoptera, Braconidae, Opiinae). Polskie Pismo Entomologiczne 49: 227–297.</source></mixed-citation></ref><ref id="B33"><mixed-citation xmlns:xlink="http://www.w3.org/1999/xlink" xlink:type="simple"><person-group><name name-style="western"><surname>Yu</surname><given-names>DS</given-names></name><name name-style="western"><surname>Van Achterberg</surname><given-names>K</given-names></name><name name-style="western"><surname>Horstmann</surname><given-names>K</given-names></name></person-group> (<year>2005</year>)<source> World Ichneumonoidea 2004. Taxonomy, biology, morphology and distribution. Taxapad 2005. CD/DVD. Taxapad, Vancouver, <ext-link ext-link-type="uri" xlink:href="http://www.taxapad.com" xlink:type="simple">www.taxapad.com</ext-link></source></mixed-citation></ref><ref id="B34"><mixed-citation xmlns:xlink="http://www.w3.org/1999/xlink" xlink:type="simple"><person-group><name name-style="western"><surname>Yu</surname><given-names>DSK</given-names></name><name name-style="western"><surname>Van Achterberg</surname><given-names>C</given-names></name><name name-style="western"><surname>Horstmann</surname><given-names>K</given-names></name></person-group> (<year>2012</year>)<source> Taxapad 2012 - World Ichneumonoidea 2011. Taxonomy, biology, morphology and distribution. On USB Flash drive.<ext-link ext-link-type="uri" xlink:href="http://www.taxapad.com" xlink:type="simple">www.taxapad.com</ext-link>, Ontario.</source></mixed-citation></ref></ref-list></tp:taxon-treatment>
