# Supplementary material for: An opiine Braconidae (Hymenoptera) reared from Richardiidae (Diptera) and recognition of a new species group of Opius s. l
Source: Zookeys. 2013 Apr 12;(289):65–101. doi: 10.3897/zookeys.289.4900 (PMC3677391; doi:10.3897/zookeys.289.4900)
Supplement: XML Treatment for Opius bicarinifer [file zookeys.289.4900-treatment16.xml]

<!DOCTYPE tp:taxon-treatment
  PUBLIC "-//TaxonX//DTD Taxonomic Treatment Publishing DTD v0 20100105//EN" "tax-treatment-NSO.dtd">
<tp:taxon-treatment xmlns:tp="http://www.plazi.org/taxpub"><tp:treatment-meta><mixed-citation publication-type="journal"><person-group><name><surname>Wharton</surname><given-names>Robert</given-names></name><name><surname>Daniels</surname><given-names>Sophia</given-names></name><name><surname>Shirley</surname><given-names>Xanthe</given-names></name><name><surname>Restuccia</surname><given-names>Danielle</given-names></name></person-group><article-title>An opiine Braconidae (Hymenoptera) reared from Richardiidae (Diptera) and recognition of a new species group of 
                    <italic>Opius</italic> s. l.</article-title><source>Zookeys</source><day>12</day><month>4</month><year>2013</year><volume>2013</volume><issue>289</issue><fpage>65</fpage><lpage>101</lpage><pub-id pub-id-type="doi">10.3897/zookeys.289.4900</pub-id></mixed-citation></tp:treatment-meta><tp:nomenclature><tp:taxon-name>
                            <tp:taxon-name-part taxon-name-part-type="genus">Opius</tp:taxon-name-part>
                            <tp:taxon-name-part taxon-name-part-type="species">bicarinifer</tp:taxon-name-part>
                        <object-id xmlns:xlink="http://www.w3.org/1999/xlink" xlink:type="simple">http://species-id.net/wiki/Opius_bicarinifer</object-id>
								</tp:taxon-name><tp:taxon-authority>Fischer</tp:taxon-authority><xref ref-type="fig" rid="F3">Figs 10</xref><xref ref-type="fig" rid="F6">, 23</xref><tp:nomenclature-citation-list><tp:nomenclature-citation><tp:taxon-name>Opius (Merotrachys) bicarinifer</tp:taxon-name><comment> Fischer, 1979a: 264–265 (key); 269–271 (description). Holotype male in AEIC (examined).</comment></tp:nomenclature-citation><tp:nomenclature-citation><tp:taxon-name>Opius (Merotrachys) bicarinifer</tp:taxon-name><comment>: <xref ref-type="bibr" rid="B33">Yu et al. 2005</xref>, <xref ref-type="bibr" rid="B34">2012</xref> (electronic catalogs).</comment></tp:nomenclature-citation></tp:nomenclature-citation-list></tp:nomenclature><tp:treatment-sec sec-type="Type locality"><title>Type locality.</title><p>Brazil, Rondonia, Vilhena.</p></tp:treatment-sec><tp:treatment-sec sec-type="Type material"><title>Type material.</title><p>Holotype. Female (AEIC), first label, first line: Vilhena, Rond. second line: XI. ’73 Brazil third line: M. Alvarenga</p></tp:treatment-sec><tp:treatment-sec sec-type="Diagnosis"><title>Diagnosis.</title><p>Face polished throughout, faintly punctate, nearly smooth. Eye in lateral view 4.0–4.5 × longer than temple; temples in dorsal view distinctly receding. Antenna broken; setae on basal flagellomeres thick, dark. Mesoscutum anteriorly with weak but distinct declivity; notaulus shallowly curving laterally towards tegula, supramarginal carina weak, barely distinguishable. Propodeum largely smooth, with deep median trough from base to apex, not broadened posteriorly into distinct areola. Fore <!--PageBreak-->wing 3RSa straight, 1.5–1.6 × longer than 2RS; m-cu antefurcal. T1 evenly curving into basal pit anteriorly, not distinctly declivitous, pit not delimited posterior-medially; surface weakly shagreened, nearly smooth throughout; dorsal carinae weakly sinuate, parallel-sided for most of their length, weakly broadening subapically, abruptly converging near posterior margin, not transversely carinate between dorsal carinae. T2 uniformly, distinctly shagreened, T3 more weakly so, especially laterally. Ovipositor short; ovipositor sheath 0.4 × length of mesosoma. Head, body, hind coxa and femur light orange; wing darkly infumate.</p></tp:treatment-sec><tp:treatment-sec sec-type="Remarks"><title>Remarks.</title><p>Known only from the female holotype. This species is tentatively excluded from the <italic>ingenticornis</italic> species group primarily because of the evenly curved anterior slope of T1 (<xref ref-type="fig" rid="F3">Fig. 10</xref>) and the poorly developed malar sulcus. Since the antenna is broken, length cannot be used to assist in placement of this species. <italic><tp:taxon-name>Opius bicarinifer</tp:taxon-name></italic> is most similar to <italic><tp:taxon-name>Opius curiosicornis</tp:taxon-name></italic> because of similarities in the propodeal sculpture and both have the same color pattern. They differ primarily in shape of the head and the anterior slope of T1. The temples in dorsal view are noticeably receding in <italic><tp:taxon-name>Opius bicarinifer</tp:taxon-name></italic>, another feature not found in typical members of the <italic>ingenticornis</italic> species group.</p></tp:treatment-sec><tp:treatment-sec><!--Section generated to contain objects referenced in tp:taxon-treatment.--><fig id="F3" position="float" orientation="portrait"><label>Figures 9–12.</label><caption><p><italic><tp:taxon-name>Opius</tp:taxon-name></italic> spp. holotypes, petiole (T1). <bold>9</bold> <italic><tp:taxon-name>Opius rojam</tp:taxon-name></italic> Daniels &amp; Wharton sp. n., lateral view <bold>10</bold> <italic><tp:taxon-name>Opius bicarinifer</tp:taxon-name></italic> Fischer, lateral view <bold>11</bold> <italic><tp:taxon-name>Opius raphaeli</tp:taxon-name></italic> Fischer, dorsal view <bold>12</bold> <italic><tp:taxon-name>Opius curiosicornis</tp:taxon-name></italic> Fischer, dorsal view.</p></caption><graphic xmlns:xlink="http://www.w3.org/1999/xlink" xlink:href="ZooKeys-289-065-g003.jpg" position="float" orientation="portrait" xlink:type="simple"/></fig><fig id="F6" position="float" orientation="portrait"><label>Figures 21–24.</label><caption><p><italic><tp:taxon-name>Opius</tp:taxon-name></italic> spp. holotypes. <bold>21</bold> <italic><tp:taxon-name>Opius albericus</tp:taxon-name></italic> Fischer, T2+3 sculpture <bold>22</bold> <italic><tp:taxon-name>Opius michaeli</tp:taxon-name></italic> Fischer, T2+3 sculpture <bold>23</bold> <italic><tp:taxon-name>Opius bicarinifer</tp:taxon-name></italic> Fischer, head in dorsal view <bold>24</bold> <italic><tp:taxon-name>Opius michaeli</tp:taxon-name></italic>, head in dorsal view.</p></caption><graphic xmlns:xlink="http://www.w3.org/1999/xlink" xlink:href="ZooKeys-289-065-g006.jpg" position="float" orientation="portrait" xlink:type="simple"/></fig></tp:treatment-sec><ref-list><ref id="B33"><mixed-citation xmlns:xlink="http://www.w3.org/1999/xlink" xlink:type="simple"><person-group><name name-style="western"><surname>Yu</surname><given-names>DS</given-names></name><name name-style="western"><surname>Van Achterberg</surname><given-names>K</given-names></name><name name-style="western"><surname>Horstmann</surname><given-names>K</given-names></name></person-group> (<year>2005</year>)<source> World Ichneumonoidea 2004. Taxonomy, biology, morphology and distribution. Taxapad 2005. CD/DVD. Taxapad, Vancouver, <ext-link ext-link-type="uri" xlink:href="http://www.taxapad.com" xlink:type="simple">www.taxapad.com</ext-link></source></mixed-citation></ref><ref id="B34"><mixed-citation xmlns:xlink="http://www.w3.org/1999/xlink" xlink:type="simple"><person-group><name name-style="western"><surname>Yu</surname><given-names>DSK</given-names></name><name name-style="western"><surname>Van Achterberg</surname><given-names>C</given-names></name><name name-style="western"><surname>Horstmann</surname><given-names>K</given-names></name></person-group> (<year>2012</year>)<source> Taxapad 2012 - World Ichneumonoidea 2011. Taxonomy, biology, morphology and distribution. On USB Flash drive.<ext-link ext-link-type="uri" xlink:href="http://www.taxapad.com" xlink:type="simple">www.taxapad.com</ext-link>, Ontario.</source></mixed-citation></ref></ref-list></tp:taxon-treatment>
