# Supplementary material for: An opiine Braconidae (Hymenoptera) reared from Richardiidae (Diptera) and recognition of a new species group of Opius s. l
Source: Zookeys. 2013 Apr 12;(289):65–101. doi: 10.3897/zookeys.289.4900 (PMC3677391; doi:10.3897/zookeys.289.4900)
Supplement: XML Treatment for Opius duplocarinatus [file zookeys.289.4900-treatment17.xml]

<!DOCTYPE tp:taxon-treatment
  PUBLIC "-//TaxonX//DTD Taxonomic Treatment Publishing DTD v0 20100105//EN" "tax-treatment-NSO.dtd">
<tp:taxon-treatment xmlns:tp="http://www.plazi.org/taxpub"><tp:treatment-meta><mixed-citation publication-type="journal"><person-group><name><surname>Wharton</surname><given-names>Robert</given-names></name><name><surname>Daniels</surname><given-names>Sophia</given-names></name><name><surname>Shirley</surname><given-names>Xanthe</given-names></name><name><surname>Restuccia</surname><given-names>Danielle</given-names></name></person-group><article-title>An opiine Braconidae (Hymenoptera) reared from Richardiidae (Diptera) and recognition of a new species group of 
                    <italic>Opius</italic> s. l.</article-title><source>Zookeys</source><day>12</day><month>4</month><year>2013</year><volume>2013</volume><issue>289</issue><fpage>65</fpage><lpage>101</lpage><pub-id pub-id-type="doi">10.3897/zookeys.289.4900</pub-id></mixed-citation></tp:treatment-meta><tp:nomenclature><tp:taxon-name>
                            <tp:taxon-name-part taxon-name-part-type="genus">Opius</tp:taxon-name-part>
                            <tp:taxon-name-part taxon-name-part-type="species">duplocarinatus</tp:taxon-name-part>
                        <object-id xmlns:xlink="http://www.w3.org/1999/xlink" xlink:type="simple">http://species-id.net/wiki/Opius_duplocarinatus</object-id>
								</tp:taxon-name><tp:taxon-authority>Fischer</tp:taxon-authority><xref ref-type="fig" rid="F11">Figs 41</xref><xref ref-type="fig" rid="F12">, 47</xref><tp:nomenclature-citation-list><tp:nomenclature-citation><tp:taxon-name>Opius duplocarinatus</tp:taxon-name><comment> Fischer, 1965b: 286–289. Holotype female in AEIC (examined).</comment></tp:nomenclature-citation><tp:nomenclature-citation><tp:taxon-name>Opius duplocarinatus</tp:taxon-name><comment>: <xref ref-type="bibr" rid="B7">Fischer 1965d</xref>: 419 (key); Fischer, 1968b: 463–464 (key); <xref ref-type="bibr" rid="B11">Fischer 1971</xref>: 63 (catalog).</comment></tp:nomenclature-citation><tp:nomenclature-citation><tp:taxon-name>Opius (Pendopius) duplocarinatus</tp:taxon-name><comment>: <xref ref-type="bibr" rid="B13">Fischer 1977</xref>: 714, 721–723 (key, redescription); <xref ref-type="bibr" rid="B16">Fischer 1979b</xref>: 484–485 (key); <xref ref-type="bibr" rid="B33">Yu et al. 2005</xref>, <xref ref-type="bibr" rid="B34">2012</xref> (electronic catalogs).</comment></tp:nomenclature-citation></tp:nomenclature-citation-list></tp:nomenclature><tp:treatment-sec sec-type="Type locality"><title>Type locality.</title><p>Peru, Avispas, near Marcapata, 30 m.</p></tp:treatment-sec><tp:treatment-sec sec-type="Type material"><title>Type material.</title><p>Holotype. Female (AEIC), first label, first line: Avispas, Perú second line: 30m nr. Marcapata third line: Oct. 1–15, 1962 fourth line: Luis Peña</p></tp:treatment-sec><tp:treatment-sec sec-type="Diagnosis"><title>Diagnosis.</title><p>Face distinctly punctate, punctures separated by about 1 × their diameter laterally, more closely spaced medially, nearly smooth between punctures. Eye in lateral view about 4.5 × longer than temple; temples in dorsal view strongly receding. Female antenna with 31 flagellomeres; setae on basal flagellomeres short, moderately thick, dark. Mesoscutum anteriorly with distinct declivity; notaulus extending laterally towards tegula as groove bordered by distinct supramarginal carina. Propodeum mostly rugulose, especially anteriorly, with narrow, shallow median trough anteriorly confluent with large, broad, roughly pentagonal areola posteriorly. Fore wing 3RSa weakly curved, 1.4–1.5 × longer than 2RS; m-cu postfurcal. T1 evenly curving into basal pit anteriorly, not distinctly declivitous, pit not delimited posterior-medially; surface rugulose throughout; dorsal carinae parallel-sided for most of their length, abruptly converging near posterior margin, not or only very weakly sinuate, rugulose <!--PageBreak-->but not transversely carinate between dorsal carinae. T2 and T3 smooth, polished throughout. Ovipositor long; ovipositor sheath about 1.5 × longer than mesosoma. Head, body, hind coxa and femur light orange; antenna with whitish subapical ring; wing darkly infumate.</p></tp:treatment-sec><tp:treatment-sec sec-type="Remarks"><title>Remarks.</title><p>This species is known only from the female holotype and is most similar to <italic><tp:taxon-name>Opius marci</tp:taxon-name></italic>, treated below. Both species have a pale subapical ring on the antenna (<xref ref-type="fig" rid="F12">Fig. 47</xref>) whereas the flagellum is uniformly dark in all other species treated here. The setal pattern on the basal flagellomeres of these two species is also similar, with the setae shorter and not quite as thick as in species such as <italic><tp:taxon-name>Opius albericus</tp:taxon-name></italic>, but thicker and darker than in species such as <italic><tp:taxon-name>Opius matthaei</tp:taxon-name></italic>. Both species also have a relatively long ovipositor and relatively short antenna (with 29–31 flagellomeres). Exclusion of these two species from the <italic>ingenticornis</italic> species group is based primarily on the short antennae and the T1 profiles that are concave and gradually sloping anteriorly, and secondarily on the smaller pronope. Although <italic><tp:taxon-name>Opius duplocarinatus</tp:taxon-name></italic> and <italic><tp:taxon-name>Opius marci</tp:taxon-name></italic> are nearly identical, they have been placed in different subgenera (<xref ref-type="bibr" rid="B13">Fischer 1977</xref>, <xref ref-type="bibr" rid="B15">1979a</xref>, <xref ref-type="bibr" rid="B16">b</xref>) because <italic><tp:taxon-name>Opius marci</tp:taxon-name></italic> has very faintly shagreened sculpture on T2 and T2 sculpture is lacking in <italic><tp:taxon-name>Opius duplocarinatus</tp:taxon-name></italic>. There are also minor differences in the propodeum, with the areola more discrete in <italic><tp:taxon-name>Opius marci</tp:taxon-name></italic>, and <italic><tp:taxon-name>Opius duplocarinatus</tp:taxon-name></italic> has a distinct (though unsculptured) precoxal sulcus.</p><fig id="F11" position="float" orientation="portrait"><label>Figures 41–44.</label><caption><p><italic><tp:taxon-name>Opius</tp:taxon-name></italic> spp. <bold>41</bold> <italic><tp:taxon-name>Opius duplocarinatus</tp:taxon-name></italic> Fischer, holotype, mesoscutum showing distinct anterior declivity <bold>42</bold> <italic><tp:taxon-name>Opius nimifactus</tp:taxon-name></italic> Fischer, paratype, dorsal view showing color pattern <bold>43</bold> <italic><tp:taxon-name>Opius rojam</tp:taxon-name></italic> Daniels &amp; Wharton sp. n., holotype, head lateral view showing setal pattern on basal flagellomeres <bold>44</bold> <italic><tp:taxon-name>Opius curiosicornis</tp:taxon-name></italic> Fischer, holotype, head lateral view showing setal pattern on basal flagellomeres.</p></caption><graphic xmlns:xlink="http://www.w3.org/1999/xlink" xlink:href="ZooKeys-289-065-g011.jpg" position="float" orientation="portrait" xlink:type="simple"/></fig><fig id="F12" position="float" orientation="portrait"><label>Figures 45–48.</label><caption><p><italic><tp:taxon-name>Opius</tp:taxon-name></italic> spp. holotypes. <bold>45</bold> <italic><tp:taxon-name>Opius antennatus</tp:taxon-name></italic> Fischer, habitus <bold>46</bold> <italic><tp:taxon-name>Opius antennatus</tp:taxon-name></italic> head dorsal view <bold>47</bold> <italic><tp:taxon-name>Opius duplocarinatus</tp:taxon-name></italic> Fischer, habitus <bold>48</bold> <italic><tp:taxon-name>Opius simplicornis</tp:taxon-name></italic> Fischer, habitus.</p></caption><graphic xmlns:xlink="http://www.w3.org/1999/xlink" xlink:href="ZooKeys-289-065-g012.jpg" position="float" orientation="portrait" xlink:type="simple"/></fig></tp:treatment-sec><ref-list><ref id="B7"><mixed-citation xmlns:xlink="http://www.w3.org/1999/xlink" xlink:type="simple"><person-group><name name-style="western"><surname>Fischer</surname><given-names>M</given-names></name></person-group> (<year>1965d</year>)<article-title> Ueber neotropische Opiinae (Hymenoptera, Braconidae).</article-title><source>Annalen Naturhistorische Museum Wien </source><volume>68</volume>: <fpage>407</fpage>-<lpage>441</lpage>.</mixed-citation></ref><ref id="B11"><mixed-citation xmlns:xlink="http://www.w3.org/1999/xlink" xlink:type="simple"><person-group><name name-style="western"><surname>Fischer</surname><given-names>M</given-names></name></person-group> (<year>1971</year>)<source> Index of Entomophagous Insects.</source><publisher-name>Hymenoptera Braconidae. World Opiinae. Le François</publisher-name>, <publisher-loc>Paris</publisher-loc>, <lpage>189</lpage> pp.</mixed-citation></ref><ref id="B13"><mixed-citation xmlns:xlink="http://www.w3.org/1999/xlink" xlink:type="simple"><person-group><name name-style="western"><surname>Fischer</surname><given-names>M</given-names></name></person-group> (<year>1977</year>)<article-title> Hymenoptera, Braconidae (Opiinae II-Amerika).</article-title><source>Das Tierreich </source><volume>96</volume>: <fpage>1</fpage>-<lpage>1001</lpage>.</mixed-citation></ref><ref id="B16"><mixed-citation xmlns:xlink="http://www.w3.org/1999/xlink" xlink:type="simple"><person-group><name name-style="western"><surname>Fischer</surname><given-names>M</given-names></name></person-group> (<year>1979b</year>)<article-title> Neotropische Opiinae: Neue Arten der Gattungen <italic>Euopius</italic> Fischer und <italic>Opius</italic> Wesmael (Hymenoptera, Braconidae).</article-title><source>Annalen des Naturhistorischen Museum in Wien </source><volume>82</volume>: <fpage>479</fpage>-<lpage>516</lpage>.</mixed-citation></ref><ref id="B33"><mixed-citation xmlns:xlink="http://www.w3.org/1999/xlink" xlink:type="simple"><person-group><name name-style="western"><surname>Yu</surname><given-names>DS</given-names></name><name name-style="western"><surname>Van Achterberg</surname><given-names>K</given-names></name><name name-style="western"><surname>Horstmann</surname><given-names>K</given-names></name></person-group> (<year>2005</year>)<source> World Ichneumonoidea 2004. Taxonomy, biology, morphology and distribution. Taxapad 2005. CD/DVD. Taxapad, Vancouver, <ext-link ext-link-type="uri" xlink:href="http://www.taxapad.com" xlink:type="simple">www.taxapad.com</ext-link></source></mixed-citation></ref><ref id="B34"><mixed-citation xmlns:xlink="http://www.w3.org/1999/xlink" xlink:type="simple"><person-group><name name-style="western"><surname>Yu</surname><given-names>DSK</given-names></name><name name-style="western"><surname>Van Achterberg</surname><given-names>C</given-names></name><name name-style="western"><surname>Horstmann</surname><given-names>K</given-names></name></person-group> (<year>2012</year>)<source> Taxapad 2012 - World Ichneumonoidea 2011. Taxonomy, biology, morphology and distribution. On USB Flash drive.<ext-link ext-link-type="uri" xlink:href="http://www.taxapad.com" xlink:type="simple">www.taxapad.com</ext-link>, Ontario.</source></mixed-citation></ref><ref id="B15"><mixed-citation xmlns:xlink="http://www.w3.org/1999/xlink" xlink:type="simple"><person-group><name name-style="western"><surname>Fischer</surname><given-names>M</given-names></name></person-group> (<year>1979a</year>)<source> Zur Kenntnis der Artenvielfalt bei den Opiinen-Wespen in der neotropischen Region (Hymenoptera, Braconidae, Opiinae). Polskie Pismo Entomologiczne 49: 227–297.</source></mixed-citation></ref></ref-list></tp:taxon-treatment>
