# Supplementary material for: An opiine Braconidae (Hymenoptera) reared from Richardiidae (Diptera) and recognition of a new species group of Opius s. l
Source: Zookeys. 2013 Apr 12;(289):65–101. doi: 10.3897/zookeys.289.4900 (PMC3677391; doi:10.3897/zookeys.289.4900)
Supplement: XML Treatment for Opius marci [file zookeys.289.4900-treatment18.xml]

<!DOCTYPE tp:taxon-treatment
  PUBLIC "-//TaxonX//DTD Taxonomic Treatment Publishing DTD v0 20100105//EN" "tax-treatment-NSO.dtd">
<tp:taxon-treatment xmlns:tp="http://www.plazi.org/taxpub"><tp:treatment-meta><mixed-citation publication-type="journal"><person-group><name><surname>Wharton</surname><given-names>Robert</given-names></name><name><surname>Daniels</surname><given-names>Sophia</given-names></name><name><surname>Shirley</surname><given-names>Xanthe</given-names></name><name><surname>Restuccia</surname><given-names>Danielle</given-names></name></person-group><article-title>An opiine Braconidae (Hymenoptera) reared from Richardiidae (Diptera) and recognition of a new species group of 
                    <italic>Opius</italic> s. l.</article-title><source>Zookeys</source><day>12</day><month>4</month><year>2013</year><volume>2013</volume><issue>289</issue><fpage>65</fpage><lpage>101</lpage><pub-id pub-id-type="doi">10.3897/zookeys.289.4900</pub-id></mixed-citation></tp:treatment-meta><tp:nomenclature><tp:taxon-name>
                            <tp:taxon-name-part taxon-name-part-type="genus">Opius</tp:taxon-name-part>
                            <tp:taxon-name-part taxon-name-part-type="species">marci</tp:taxon-name-part>
                        <object-id xmlns:xlink="http://www.w3.org/1999/xlink" xlink:type="simple">http://species-id.net/wiki/Opius_marci</object-id>
								</tp:taxon-name><tp:taxon-authority>Fischer</tp:taxon-authority><tp:nomenclature-citation-list><tp:nomenclature-citation><tp:taxon-name>Opius marci</tp:taxon-name><comment> Fischer, 1968a: 77–78 (key); 87–90 (description). Holotype female in AEIC (examined).</comment></tp:nomenclature-citation><tp:nomenclature-citation><tp:taxon-name>Opius marci</tp:taxon-name><comment>: <xref ref-type="bibr" rid="B11">Fischer 1971</xref>: 86 (catalog).</comment></tp:nomenclature-citation><tp:nomenclature-citation><tp:taxon-name>Opius (Merotrachys) marci</tp:taxon-name><comment>: <xref ref-type="bibr" rid="B13">Fischer 1977</xref>: 655–657, 682–683 (key, redescription); <xref ref-type="bibr" rid="B15">Fischer 1979a</xref>: 264–266 (key); <xref ref-type="bibr" rid="B33">Yu et al. 2005</xref>, <xref ref-type="bibr" rid="B34">2012</xref> (electronic catalogs).</comment></tp:nomenclature-citation></tp:nomenclature-citation-list></tp:nomenclature><tp:treatment-sec sec-type="Type locality"><title>Type locality.</title><p>Peru, Loromayo.</p></tp:treatment-sec><tp:treatment-sec sec-type="Type material"><title>Type material.</title><p>Holotype. Female (AEIC), first label, first line: Loromayo, Perú second line: IX. 4–10. 62 third line: Luis Peña</p></tp:treatment-sec><tp:treatment-sec sec-type="Diagnosis"><title>Diagnosis.</title><p>Face distinctly punctate, punctures separated by 1–2 × their diameter, smooth between punctures. Eye in lateral view about 3.8–4.0 × longer than temple; temples in dorsal view receding. Female antenna with 29 flagellomeres; setae on basal flagellomeres short, thick, dark. Mesoscutum anteriorly with distinct declivity; notaulus extending laterally towards tegula as groove bordered by distinct supramarginal carina. Propodeum weakly rugulose to smooth with anterior median trough separated from well-defined, discretely margined, pentagonal areola posteriorly. Fore wing 3RSa weakly curved, 1.5 × longer than 2RS; m-cu postfurcal. T1 evenly curving into basal pit anteriorly, not distinctly declivitous, pit not delimited posterior-medially; surface rugulose, at least medially; dorsal carinae parallel-sided throughout, not sinuate, trans<!--PageBreak-->versely carinate between dorsal carinae. T2 very faintly shagreened medially, mostly smooth, polished; T3 smooth, polished. Ovipositor long; ovipositor sheath about 1.3–1.4 × longer than mesosoma. Head, body, hind coxa and femur pale orange; antenna with pale subapical ring; wing infumate.</p></tp:treatment-sec><tp:treatment-sec sec-type="Remarks"><title>Remarks.</title><p>This species is known only from the female holotype. It is nearly identical to <italic><tp:taxon-name>Opius duplocarinatus</tp:taxon-name></italic>, but has a somewhat more discrete propodeal areola. See remarks section under <italic><tp:taxon-name>Opius duplocarinatus</tp:taxon-name></italic> for additional comparisons and rationale for exclusion from the <italic>ingenticornis</italic> species group.</p></tp:treatment-sec><ref-list><ref id="B11"><mixed-citation xmlns:xlink="http://www.w3.org/1999/xlink" xlink:type="simple"><person-group><name name-style="western"><surname>Fischer</surname><given-names>M</given-names></name></person-group> (<year>1971</year>)<source> Index of Entomophagous Insects.</source><publisher-name>Hymenoptera Braconidae. World Opiinae. Le François</publisher-name>, <publisher-loc>Paris</publisher-loc>, <lpage>189</lpage> pp.</mixed-citation></ref><ref id="B13"><mixed-citation xmlns:xlink="http://www.w3.org/1999/xlink" xlink:type="simple"><person-group><name name-style="western"><surname>Fischer</surname><given-names>M</given-names></name></person-group> (<year>1977</year>)<article-title> Hymenoptera, Braconidae (Opiinae II-Amerika).</article-title><source>Das Tierreich </source><volume>96</volume>: <fpage>1</fpage>-<lpage>1001</lpage>.</mixed-citation></ref><ref id="B15"><mixed-citation xmlns:xlink="http://www.w3.org/1999/xlink" xlink:type="simple"><person-group><name name-style="western"><surname>Fischer</surname><given-names>M</given-names></name></person-group> (<year>1979a</year>)<source> Zur Kenntnis der Artenvielfalt bei den Opiinen-Wespen in der neotropischen Region (Hymenoptera, Braconidae, Opiinae). Polskie Pismo Entomologiczne 49: 227–297.</source></mixed-citation></ref><ref id="B33"><mixed-citation xmlns:xlink="http://www.w3.org/1999/xlink" xlink:type="simple"><person-group><name name-style="western"><surname>Yu</surname><given-names>DS</given-names></name><name name-style="western"><surname>Van Achterberg</surname><given-names>K</given-names></name><name name-style="western"><surname>Horstmann</surname><given-names>K</given-names></name></person-group> (<year>2005</year>)<source> World Ichneumonoidea 2004. Taxonomy, biology, morphology and distribution. Taxapad 2005. CD/DVD. Taxapad, Vancouver, <ext-link ext-link-type="uri" xlink:href="http://www.taxapad.com" xlink:type="simple">www.taxapad.com</ext-link></source></mixed-citation></ref><ref id="B34"><mixed-citation xmlns:xlink="http://www.w3.org/1999/xlink" xlink:type="simple"><person-group><name name-style="western"><surname>Yu</surname><given-names>DSK</given-names></name><name name-style="western"><surname>Van Achterberg</surname><given-names>C</given-names></name><name name-style="western"><surname>Horstmann</surname><given-names>K</given-names></name></person-group> (<year>2012</year>)<source> Taxapad 2012 - World Ichneumonoidea 2011. Taxonomy, biology, morphology and distribution. On USB Flash drive.<ext-link ext-link-type="uri" xlink:href="http://www.taxapad.com" xlink:type="simple">www.taxapad.com</ext-link>, Ontario.</source></mixed-citation></ref></ref-list></tp:taxon-treatment>
