# Supplementary material for: An opiine Braconidae (Hymenoptera) reared from Richardiidae (Diptera) and recognition of a new species group of Opius s. l
Source: Zookeys. 2013 Apr 12;(289):65–101. doi: 10.3897/zookeys.289.4900 (PMC3677391; doi:10.3897/zookeys.289.4900)
Supplement: XML Treatment for Opius simplicornis [file zookeys.289.4900-treatment19.xml]

<!DOCTYPE tp:taxon-treatment
  PUBLIC "-//TaxonX//DTD Taxonomic Treatment Publishing DTD v0 20100105//EN" "tax-treatment-NSO.dtd">
<tp:taxon-treatment xmlns:tp="http://www.plazi.org/taxpub"><tp:treatment-meta><mixed-citation publication-type="journal"><person-group><name><surname>Wharton</surname><given-names>Robert</given-names></name><name><surname>Daniels</surname><given-names>Sophia</given-names></name><name><surname>Shirley</surname><given-names>Xanthe</given-names></name><name><surname>Restuccia</surname><given-names>Danielle</given-names></name></person-group><article-title>An opiine Braconidae (Hymenoptera) reared from Richardiidae (Diptera) and recognition of a new species group of 
                    <italic>Opius</italic> s. l.</article-title><source>Zookeys</source><day>12</day><month>4</month><year>2013</year><volume>2013</volume><issue>289</issue><fpage>65</fpage><lpage>101</lpage><pub-id pub-id-type="doi">10.3897/zookeys.289.4900</pub-id></mixed-citation></tp:treatment-meta><tp:nomenclature><tp:taxon-name>
                            <tp:taxon-name-part taxon-name-part-type="genus">Opius</tp:taxon-name-part>
                            <tp:taxon-name-part taxon-name-part-type="species">simplicornis</tp:taxon-name-part>
                        <object-id xmlns:xlink="http://www.w3.org/1999/xlink" xlink:type="simple">http://species-id.net/wiki/Opius_simplicornis</object-id>
								</tp:taxon-name><tp:taxon-authority>Fischer</tp:taxon-authority><xref ref-type="fig" rid="F12">Fig. 48</xref><tp:nomenclature-citation-list><tp:nomenclature-citation><tp:taxon-name>Opius simplicornis</tp:taxon-name><comment> Fischer, 1968b: 463–464 (key), 477–479 (description). Holotype female in AEIC (examined).</comment></tp:nomenclature-citation><tp:nomenclature-citation><tp:taxon-name>Opius simplicornis</tp:taxon-name><comment>: <xref ref-type="bibr" rid="B11">Fischer 1971</xref>: 111 (catalog).</comment></tp:nomenclature-citation><tp:nomenclature-citation><tp:taxon-name>Opius (Pendopius) simplicornis</tp:taxon-name><comment>: <xref ref-type="bibr" rid="B13">Fischer 1977</xref>: 714, 736–748 (key, redescription); <xref ref-type="bibr" rid="B16">Fischer 1979b</xref>: 484–485 (key); <xref ref-type="bibr" rid="B17">Fischer 1983a</xref>: 92; <xref ref-type="bibr" rid="B33">Yu et al. 2005</xref>, <xref ref-type="bibr" rid="B34">2012</xref> (electronic catalogs).</comment></tp:nomenclature-citation></tp:nomenclature-citation-list></tp:nomenclature><tp:treatment-sec sec-type="Type locality"><title>Type locality.</title><p>Argentina, Horco Molle, near Tucumán.</p></tp:treatment-sec><tp:treatment-sec sec-type="Type material"><title>Type material.</title><p>Holotype. Female (AEIC), first label, first line: Horco Molle second line: nr. Tucumán third line: III.27–31.66 Arg. fourth line: Lionel Stange</p></tp:treatment-sec><tp:treatment-sec sec-type="Diagnosis"><title>Diagnosis.</title><p>Face finely but distinctly punctate, punctures separated by nearly 2 × their diameter, otherwise smooth between punctures. Eye in lateral view about 2.6–2.9 × longer than temple; temples in dorsal view strongly receding. Female antenna with 30 flagellomeres; setae on basal flagellomeres thick, dark. Mesoscutum anteriorly on nearly same plane as pronotum, without distinct anterior declivity; notaulus extending laterally towards tegula as groove bordered by distinct supramarginal carina. Propodeum rugulose with median trough anteriorly separated by carina posteriorly from fairly well-defined pentagonal areola. Fore wing 3RSa straight, about 1.6 × longer than 2RS; m-cu postfurcal. T1 evenly curving into basal pit anteriorly, not distinctly declivitous, pit not delimited posterior-medially; surface largely smooth; dorsal carinae weakly sinuate, broadening subapically, narrowing apically, not obviously transversely carinate between dorsal carinae. T2 and T3 smooth, polished. Ovipositor long; ovipositor sheath about 1.0–1.1 × longer than mesosoma. Head, propodeum, T1 pale orange; mesosoma mottled dark orange, and brown; T2–5, hind coxa, and hind femur yellow; T6 at least partly dark brown; antenna without subapical pale ring; wing lightly infumate.</p><p><bold>Remarks.</bold> This species is known only from the female holotype. The holotype matches the original written description, but the figure (<xref ref-type="bibr" rid="B9">Fischer 1968b</xref>, fig. 7) is not of this species because it shows a very short ovipositor. The written description indicates a much longer ovipositor, as evident in the holotype (<xref ref-type="fig" rid="F12">Fig. 48</xref>).</p><p><!--PageBreak--><xref ref-type="bibr" rid="B16">Fischer (1979b, p. 493)</xref> compared <italic><tp:taxon-name>Opius simplicornis</tp:taxon-name></italic> to <italic><tp:taxon-name>Opius caudisignatus</tp:taxon-name></italic> Fischer and later (<xref ref-type="bibr" rid="B17">Fischer 1983a</xref>) to <italic><tp:taxon-name>Opius vinoanus</tp:taxon-name></italic> Fischer. The former has a much longer ovipositor and the latter a more heavily sculptured T1 relative to <italic><tp:taxon-name>Opius simplicornis</tp:taxon-name></italic>. The absence of a distinct anterior declivity on the mesoscutum suggests a relationship to members of the <italic>ingenticornis</italic> species group, but the antenna is shorter, with significantly fewer flagellomeres and T1 lacks the steep anterior declivity typical of nearly all members of this species group.</p></tp:treatment-sec><tp:treatment-sec><!--Section generated to contain objects referenced in tp:taxon-treatment.--><fig id="F12" position="float" orientation="portrait"><label>Figures 45–48.</label><caption><p><italic><tp:taxon-name>Opius</tp:taxon-name></italic> spp. holotypes. <bold>45</bold> <italic><tp:taxon-name>Opius antennatus</tp:taxon-name></italic> Fischer, habitus <bold>46</bold> <italic><tp:taxon-name>Opius antennatus</tp:taxon-name></italic> head dorsal view <bold>47</bold> <italic><tp:taxon-name>Opius duplocarinatus</tp:taxon-name></italic> Fischer, habitus <bold>48</bold> <italic><tp:taxon-name>Opius simplicornis</tp:taxon-name></italic> Fischer, habitus.</p></caption><graphic xmlns:xlink="http://www.w3.org/1999/xlink" xlink:href="ZooKeys-289-065-g012.jpg" position="float" orientation="portrait" xlink:type="simple"/></fig></tp:treatment-sec><ref-list><ref id="B11"><mixed-citation xmlns:xlink="http://www.w3.org/1999/xlink" xlink:type="simple"><person-group><name name-style="western"><surname>Fischer</surname><given-names>M</given-names></name></person-group> (<year>1971</year>)<source> Index of Entomophagous Insects.</source><publisher-name>Hymenoptera Braconidae. World Opiinae. Le François</publisher-name>, <publisher-loc>Paris</publisher-loc>, <lpage>189</lpage> pp.</mixed-citation></ref><ref id="B13"><mixed-citation xmlns:xlink="http://www.w3.org/1999/xlink" xlink:type="simple"><person-group><name name-style="western"><surname>Fischer</surname><given-names>M</given-names></name></person-group> (<year>1977</year>)<article-title> Hymenoptera, Braconidae (Opiinae II-Amerika).</article-title><source>Das Tierreich </source><volume>96</volume>: <fpage>1</fpage>-<lpage>1001</lpage>.</mixed-citation></ref><ref id="B16"><mixed-citation xmlns:xlink="http://www.w3.org/1999/xlink" xlink:type="simple"><person-group><name name-style="western"><surname>Fischer</surname><given-names>M</given-names></name></person-group> (<year>1979b</year>)<article-title> Neotropische Opiinae: Neue Arten der Gattungen <italic>Euopius</italic> Fischer und <italic>Opius</italic> Wesmael (Hymenoptera, Braconidae).</article-title><source>Annalen des Naturhistorischen Museum in Wien </source><volume>82</volume>: <fpage>479</fpage>-<lpage>516</lpage>.</mixed-citation></ref><ref id="B17"><mixed-citation xmlns:xlink="http://www.w3.org/1999/xlink" xlink:type="simple"><person-group><name name-style="western"><surname>Fischer</surname><given-names>M</given-names></name></person-group> (<year>1983a</year>)<article-title> Neue Opiinae der Gattungen <italic>Biosteres</italic> Foerster, <italic>Aspilodemon</italic> Fischer und <italic>Opius</italic> Wesmael aus der neotropischen Region (Hymenoptera, Braconidae). Oesterreiche Akademie der Wissenschaften Mathematisch.</article-title><source>-Naturwissenschaftliche Klasse, I, </source><volume>192</volume>: <fpage>59</fpage>-<lpage>93</lpage>.</mixed-citation></ref><ref id="B33"><mixed-citation xmlns:xlink="http://www.w3.org/1999/xlink" xlink:type="simple"><person-group><name name-style="western"><surname>Yu</surname><given-names>DS</given-names></name><name name-style="western"><surname>Van Achterberg</surname><given-names>K</given-names></name><name name-style="western"><surname>Horstmann</surname><given-names>K</given-names></name></person-group> (<year>2005</year>)<source> World Ichneumonoidea 2004. Taxonomy, biology, morphology and distribution. Taxapad 2005. CD/DVD. Taxapad, Vancouver, <ext-link ext-link-type="uri" xlink:href="http://www.taxapad.com" xlink:type="simple">www.taxapad.com</ext-link></source></mixed-citation></ref><ref id="B34"><mixed-citation xmlns:xlink="http://www.w3.org/1999/xlink" xlink:type="simple"><person-group><name name-style="western"><surname>Yu</surname><given-names>DSK</given-names></name><name name-style="western"><surname>Van Achterberg</surname><given-names>C</given-names></name><name name-style="western"><surname>Horstmann</surname><given-names>K</given-names></name></person-group> (<year>2012</year>)<source> Taxapad 2012 - World Ichneumonoidea 2011. Taxonomy, biology, morphology and distribution. On USB Flash drive.<ext-link ext-link-type="uri" xlink:href="http://www.taxapad.com" xlink:type="simple">www.taxapad.com</ext-link>, Ontario.</source></mixed-citation></ref><ref id="B9"><mixed-citation xmlns:xlink="http://www.w3.org/1999/xlink" xlink:type="simple"><person-group><name name-style="western"><surname>Fischer</surname><given-names>M</given-names></name></person-group> (<year>1968b</year>)<article-title> Genus <italic>Opius</italic> Wesmael: Neue Revision der neotropischen Arten der <italic>crassiceps</italic>-Gruppe.</article-title><source>Zeitschrift fuer Angewandte Zoologie </source><volume>55</volume>: <fpage>461</fpage>-<lpage>488</lpage>.</mixed-citation></ref></ref-list></tp:taxon-treatment>
